# Supplementary material for: IL-6 underlies microenvironment immunosuppression and resistance to therapy in glioblastoma
Source: bioRxiv. 2025 Mar 14:2025.03.12.642800. Preprint. [Version 1] doi: 10.1101/2025.03.12.642800 (PMC11952432; doi:10.1101/2025.03.12.642800)
Supplement: Supplement 1 [file media-1.xlsx]

## Sheet: SupplementaryTable_1
Supplementary Table 1. Human glioblastomas.
Paired specimens from patients who received ICI and were analyzed using spatial protein profiling and spatial transcriptomic approaches. All dates are shifted to keep de-identified.
Patient	Age_at_diagnosis	Initial_resection_date	Tumor_genetics	ICI_start	ICI_end	ICI	Adjuvant_therapy_before_ICI	Re-resection_date	Date_of_death	Overall_survival	Imaging_responder	Pathology_responder
1	54	2022-01-29	IDH-wt, MGMT methylated, CDKN2A/2B deletion, EGFR amp, TERT promoter mutation, Trisomy 7/Monosomy 10	2022-11-06	2022-12-22	Pembrolizumab	TMZ/XRT, Afatini, Olaparib	2022-11-16	2023-09-30	1.67	N	N
2	60	2021-09-01	IDH-wt, MGMT methylated, CDKN2A/2B deletion, NF1 deletion, PTEN deletion, TERT promoter mutation, Trisomy 7/Monosomy 10	2022-11-25	2022-12-08	Pembrolizumab	TMZ/XRT/TTF	2022-12-08	2023-03-18	1.54	N	N
3	49	2018-03-10	IDH-wt, MGMT unmethylated, EGFR amp, PTEN deleted	2018-04-07	2019-06-01	Nivolumab	TMZ/XRT/TTF	2018-12-15	2020-01-09	1.84	N	N
4	51	2020-02-09	IDH-wt, MGMT methylated, TERT promoter mutation, PDGFRA and CDK4 amplifications, SMARCA2 deletion, Trisomy 7/Monosomy 10	2020-03-20	2020-08-07	Nivolumab	TMZ/XRT	2020-06-03	2023-09-09	3.58	N	N
5	51	2017-04-29	IDH-wt, MGMT methylatd, PTEN mutation, TERT promoter mutation, EGFR amp, Trisomy 7/Monosomy 10	2017-05-29	2022-01-02	Nivolumab	TMZ/XRT	2022-04-29	2023-03-12	5.59	Y	Y
6	57	2019-01-09	IDH-wt, MGMT methylated, BRAF fusion, ATRX retained, PTEN deleted	2019-02-15	2023-06-29	Nivolumab	TMZ/XRT	2023-09-08	2024-05-15	5.34	Y	N
7	67	2018-07-21	IDH-wt, MGMT unmethylated, PTEN mutation	2018-08-08	2018-08-30	Nivolumab	TMZ/XRT	2019-03-08	2020-01-20	1.5	Y	Y
Specimens from newly diagnosed patients who underwent resection and were analyzed using mass cytometry by time-of-flight.
Patient	Age_at_diagnosis	Initial_resection_date	Tumor_genetics
1	61	2021-08-28	IDH-wt, MGMT unmethylated, CDKN2A/B deletion, EGFR mutation and amp, PI3KR1 mutation, TERT promoter mutation, Trisomy 7/Monosomy 10
2	56	2021-12-26	IDH-wt, MGMT unmethylated, CDKN2A/2B deletion, NF1/2 mutation, LZTR1 mutation, TERT promoter mutation, Trisomy 7/Monosomy 10
3	68	2022-01-03	IDH-wt, MGMT unmethylated, CDKN2A/B deletion, EGFR mutation and amp, PTEN mutation, TERT promoter mutation, Trisomy 7/Monosomy 10
4	54	2022-01-06	IDH-wt, MGMT methylated, CDKN2A/B deletion, EGFR mutation and amp, PI3KR1 mutation, TERT promoter mutation, MEN1 mutation, Trisomy 7/Monosomy 10
5	70	2022-01-28	IDH-wt, MGMT methylated, CDKN2A/B deletion, EGFR mutation and amp, PI3KR1 mutation, TERT promoter mutation, SMARCA4 mutation, Trisomy 7/Monosomy 10
6	57	2022-02-12	IDH-wt, MGMT unmethylated, CDKN2A/B deletion, EGFR amp, TERT promoter mutation, Trisomy 7/Monosomy 10
7	65	2022-03-03	IDH-wt, MGMT methylated, CDKN2A/B deletion, PTEN mutation, SUFU mutation, MDM4 mutation, TERT promoter mutation, Trisomy 7/Monosomy 10
8	63	2022-03-04	IDH-wt, MGMT methylated, CDK6 amp, EGFR amp, MDM2 mutation, PTEN mutation, TERT promoter mutation, Trisomy 7/Monosomy 10

## Sheet: SupplmentaryTable_2
Supplmentary Table 2. List of the 479 genes targeted for sequencing on the UCSF500 Cancer Panel.
All coding exons are captured for sequencing from each of these genes, with some genes also having select intronic or upstream regulatory regions that are captured for sequencing to enable detection of structural variants.
ABL1
ABL2
ACVR1
ACVR1B
AJUBA
AKT1
AKT2
AKT3
ALK
APC
APOBEC3G
AR
ARAF
ARFRP1
ARHGAP35
ARID1A
ARID1B
ARID2
ARID5B
ASH2L
ASXL1
ASXL2
ATF1
ATM
ATR
ATRX
AURKA
AURKB
AXIN1
AXIN2
AXL
BAP1
BARD1
BCL2
BCL2A1
BCL2L1
BCL2L12
BCL2L2
BCL6
BCOR
BCORL1
BLM
BRAF
BRCA1
BRCA2
BRD4
BRIP1
BTG1
BTK
CALR
CARD11
CBFB
CBL
CBLB
CCND1
CCND2
CCND3
CCNE1
CD79A
CD79B
CD274
CDC42
CDC73
CDH1
CDK12
CDK4
CDK6
CDK8
CDKN1A
CDKN1B
CDKN2A
CDKN2B
CDKN2C
CEBPA
CHD1
CHD2
CHD4
CHD5
CHEK1
CHEK2
CIC
CLDN18
CNOT3
COL1A1
COL2A1
CRCT1
CREB1
CREBBP
CRKL
CSF1R
CSF3R
CTCF
CTNNA1
CTNNB1
CUL3
CUX1
CYLD
CXCR4
DCC
DDIT3
DDR2
DDX3X
DDX41
DGKH
DICER1
DIS3
DNAJB1
DNMT3A
DOT1L
DUSP2
DUSP4
DUSP6
DYNC1I1
EBF1
EDNRB
EGFR
EGR1
EIF1AX
ELF3
EMSY
EP300
EPCAM
EPHA2
EPHA3
EPHA5
EPHA7
EPHB1
EPOR
ERBB2
ERBB3
ERBB4
ERCC1
ERCC2
ERG
ERRFI1
ESPL1
ESR1
ESR2
ETS1
ETV6
EWSR1
EZH1
EZH2
FAM123B
FAM46C
FANCA
FANCC
FANCE
FANCF
FANCG
FANCL
FAT1
FAT3
FBXW7
FGF10
FGF14
FGF19
FGF23
FGF3
FGF4
FGF6
FGFR1
FGFR2
FGFR3
FGFR4
FH
FLCN
FLT1
FLT3
FLT4
FOXA1
FOXL2
FOXO1
FOXP1
FRS2
FUBP1
FUS
FYN
GAB2
GATA1
GATA2
GATA3
GLI1
GLI2
GNA11
GNA13
GNAQ
GNAS
GPC3
GPR124
GRIN2A
GRM3
GSK3B
H3F3A
H3F3B
HDAC4
HDAC9
HEY1
HGF
HIF1A
HIST1H3B
HMGA2
HNF1A
HOXB13
HRAS
HSPA2
HSPA5
HSP90AB1
ID3
IDH1
IDH2
IGF1R
IGF2
IGF2R
IKBKE
IKZF1
IKZF2
IKZF3
IL2RB
IL7R
INHBA
INPP4B
IPMK
IRF4
IRS2
JAK1
JAK2
JAK3
JAZF1
KAT6A
KDM5A
KDM5C
KDM6A
KDR
KEAP1
KIT
KLF4
KLHL6
KMT2A
KMT2B
KMT2D
KNSTRN
KRAS
LEF1
LIFR
LRP1B
LZTR1
MALAT1
MAML2
MAP2K1
MAP2K2
MAP2K4
MAP3K1
MAP3K2
MAP3K5
MAP3K7
MAP3K9
MAPK1
MCL1
MDM2
MDM4
MED12
MEF2B
MEN1
MET
MGA
MGMT
MITF
MLH1
MLH3
MPL
MRE11A
MSH2
MSH3
MSH6
MTOR
MUTYH
MYB
MYBL1
MYC
MYCL1
MYCN
MYD88
MYH9
NAV3
NBN
NCKAP5
NCOA2
NCOA3
NCOR1
NF1
NF2
NFE2L2
NFKBIA
NFKBIE
NIPBL
NKX2-1
NOTCH1
NOTCH3
NPM1
NRAS
NSD1
NSD2
NT5C2
NTRK1
NTRK2
NTRK3
NUP93
NUTM1
OR5L1
PAK1
PAK3
PALB2
PARK2
PAX3
PAX5
PAX7
PAX8
PBRM1
PDCD1LG2
PDGFB
PDGFRA
PDGFRB
PDK1
PHF6
PHOX2B
PIK3CA
PIK3CG
PIK3R1
PIK3R2
PLAG1
PLCB4
PMS1
POLD1
POLE
POLQ
POT1
POU3F2
PPM1D
PPP2R1A
PPP6C
PRDM1
PREX2
PRKACA
PRKAG2
PRKAR1A
PRKCA
PRKCH
PRKDC
PTCH1
PTCH2
PTEN
PTK2B
PTPN1
PTPN11
PTPRB
PTPRD
PTPRK
PTPRT
RAC1
RAD21
RAD50
RAD51
RAD51C
RAD51D
RAF1
RARA
RASA1
RASA2
RB1
RBM10
REL
RELA
RET
RHEB
RHOA
RICTOR
RIT1
RNF43
ROBO1
ROS1
RPL10
RPTOR
RRAGC
RRAS
RRAS2
RSPO2
RSPO3
RUNX1
RUNX1T1
SDHB
SDHD
SETBP1
SETD2
SF3B1
SH2B3
SHH
SIN3A
SLIT2
SLITRK6
SMAD2
SMAD3
SMAD4
SMARCA2
SMARCA4
SMARCB1
SMC1A
SMC3
SMO
SNCAIP
SOCS1
SOS1
SOS2
SOX9
SOX10
SOX2
SPEN
SPOP
SPRED1
SPRY1
SPRY2
SPRY4
SPTA1
SRC
SRSF2
SS18
STAG2
STAT3
STAT4
STAT6
STK11
SUFU
SYK
SYNE1
TADA1
TBX3
TCEB1
TCF7L2
TERT
TET2
TFE3
TFEB
TGFBR2
TLR4
TNFAIP3
TNFRSF14
TOP1
TOP2A
TMPRSS2
TP53
TRAF3
TRAF7
TRIM28
TSC1
TSC2
TSHR
TSHZ2
TSHZ3
TSLP
TTYH1
TYK2
U2AF1
USP7
VEGFA
VHL
WISP3
WRN
WT1
XBP1
XPO1
YAP1
YWHAE
ZBTB20
ZFHX3
ZMYM3
ZNF217
ZNF703
ZNFHX4
ZRSR2

## Sheet: SupplementaryTable_3
Supplementary Table 3. Paired human glioblastoma spatial protein profiling.
Patient	Clinical_context	MRI_outcome	Ki-67	PanCk	HLA-DR	PD-L1	CD4	CD8	CD68	CD20	SMA	Beta-2-microglobulin	CD45	CTLA4	CD3	PD-1	GZMB	CD56	Fibronectin	CD11c	IDO1	4-1BB	ARG1	STING	OX40L	GITR	Tim-3	VISTA	LAG3	B7-H3	CD163	CD45RO	FOXP3	CD34	CD66b	FAP-alpha	CD14	PD-L2	CD80	CD127	CD25	ICOS	CD27	CD44	CD40	BIM	PARP	Cleaved Caspase 9	GZMA
1	Pre-ICI	Non-responder	3.29968	1.3396	3.79426	0.477624	1.782	3.39479	5.26298	1.14631	15.7297	3.14569	8.39737	1.11078	1.21708	1.63679	4.42781	363.569	17.4258	3.65491	0.370385	0.660334	0.545965	1.45807	1.82002	0.372599	0.569507	1.37635	0.0621256	7.51555	0.411051	0.370449	0.225306	1.01819	0.0390212	0.694153	2.83157	0.145845	0.206006	5.34276	0.913317	0.451081	0.189707	96.3275	0.329075	1.04321	4.88517	1.894	0.373155
1	Pre-ICI	Non-responder	3.18767	1.11014	4.18177	0.827376	2.90795	4.03225	7.13954	1.70794	38.9264	4.43988	6.0592	1.05199	1.31444	1.75585	8.00025	285.039	17.3703	3.80698	0.603278	0.627246	0.645509	1.63123	2.00938	0.893249	0.597321	0.764367	0.46915	13.8775	1.08397	0.243261	0.306078	1.47183	0.0198415	1.20187	4.86536	0.338882	0.3241	4.97289	1.32127	0.993533	0.488146	244.469	0.569492	1.48473	6.39261	1.53794	0.588254
1	Pre-ICI	Non-responder	2.69575	1.33459	3.99161	0.560711	2.21682	3.98507	11.0515	1.5002	21.3712	3.46935	9.29607	1.13982	1.43957	1.86865	4.98037	341.619	16.3346	5.03533	0.422306	0.325281	0.57919	1.37443	1.62937	0.412693	0.506884	0.626704	0.245752	7.81378	0.766546	0.318565	0.44987	1.45954	0.133776	1.0199	3.78422	0.257397	0.213912	5.12772	1.088	0.524154	0.400231	78.3524	0.520694	0.888017	4.37731	1.34134	0.500979
1	Pre-ICI	Non-responder	8.01018	1.22379	7.27915	0.380034	2.49245	3.32285	8.70526	1.30658	50.6821	3.39712	9.8956	1.37143	1.20544	1.54735	7.05621	412.436	27.9533	6.26919	0.686685	0.478048	0.578118	3.04664	2.44481	0.262586	0.731637	2.67305	0.297964	14.8892	0.160936	0.529709	0.264638	4.80743	0.196064	0.70964	2.16425	0.245976	0.141148	4.16076	0.906293	0.56018	0.346616	103.415	0.634137	0.959062	8.89064	2.07214	0.356392
1	Pre-ICI	Non-responder	4.68267	1.6593	8.19669	0.412221	4.00051	6.40168	12.5226	1.31373	48.1218	4.21511	16.5836	1.44672	2.01504	1.2588	9.57255	137.032	16.0043	10.1862	0.412902	0.375012	0.733131	3.35463	1.6018	0.688329	0.952323	3.45504	0.294343	16.7428	0.829189	0.341152	0.430576	1.32613	0.0580007	0.822969	3.67223	0.200107	0.114827	3.90561	0.971347	0.644291	0.592156	266.608	0.917126	1.38378	10.2678	1.43032	0.718528
2	Pre-ICI	Non-responder	3.18126	2.0013	2.46079	0.377365	1.19008	1.97863	4.83236	1.05919	10.3591	1.76439	6.19858	0.47721	1.08406	1.08361	1.35776	186.413	5.69069	3.12475	0.090306	0.235369	0.506023	1.21371	0.658757	0.366732	0.293037	1.11508	0.0939048	10.9568	0.298151	0.206741	0.162607	0.786076	0.310413	0.265077	1.16188	1.05646	0.0586307	2.58642	0.537728	0.212547	0.374378	62.0917	0.948293	0.705526	3.3191	1.15832	0.25481
2	Pre-ICI	Non-responder	4.33378	1.34514	3.60547	0.360949	1.87556	3.35498	8.04361	1.03575	52.2906	1.83278	17.0181	0.751242	1.04141	1.08517	1.74477	121.963	20.0266	8.91075	0.183552	0.638684	0.526362	4.29122	1.49094	0.354591	1.24175	4.83812	0.23952	12.0132	0.962485	0.355945	0.167976	1.72795	0.187522	0.535263	3.04823	0.521819	0.10515	2.614	0.5539	0.34307	0.292984	43.5146	0.949826	0.581754	6.23303	1.38768	0.306622
2	Pre-ICI	Non-responder	12.1671	0.89155	2.33416	0.287484	1.69154	2.86456	4.72265	1.07984	26.0962	2.00253	9.78606	0.351154	0.910075	0.941864	2.18239	171.576	16.1991	4.19307	0.203784	0.361451	0.580875	2.50919	0.939448	0.272205	0.48943	1.78736	0.110559	9.87868	0.624052	0.243407	0.168472	1.1887	0.125028	0.520149	2.26688	0.41801	0.0517719	2.77595	0.462647	0.302377	0.21037	22.1088	0.589837	0.725629	7.75473	1.11146	0.387098
2	Pre-ICI	Non-responder	11.3989	1.24055	1.70941	0.20203	1.44791	2.72964	2.9687	0.865981	10.2003	1.77283	3.47837	0.586336	0.905989	1.36616	3.58472	288.69	8.74472	2.66022	0.115066	0.290589	0.580289	0.796912	0.415466	0.261214	0.133971	0.748311	0.14814	8.56118	0.289446	0.21074	0.142073	0.464702	0.321176	0.214448	0.824819	0.491794	0.00800423	2.06005	0.399051	0.261151	0.306659	13.777	0.468989	1.01853	7.0969	0.898197	0.323177
2	Pre-ICI	Non-responder	3.6308	0.942523	1.42748	0.169652	1.0858	2.20536	2.66605	0.814025	9.00291	1.61817	2.62063	0.431582	0.950991	1.24059	1.82454	187.298	5.2894	1.82449	0.0621163	0.187706	0.580108	0.636068	0.578634	0.34365	0.193751	0.517493	0.0478457	7.96027	0.0835514	0.139045	0.113339	0.423298	0.292179	0.153068	0.730688	0.754478	0.0268858	2.03133	0.392001	0.268031	0.343351	27.864	0.689198	0.580118	3.63254	0.817989	0.188461
2	Pre-ICI	Non-responder	11.1849	3.3384	1.52391	0.214248	1.25921	2.88549	3.94105	0.847655	12.1909	1.35518	8.52781	0.474731	0.847579	0.842315	1.76329	163.705	15.5682	3.38662	0.103217	0.311906	0.443415	1.67348	0.706984	0.218693	0.34272	2.31355	0.20671	11.4788	0.239806	0.126025	0.0495611	0.714371	0.124488	0.314195	1.37858	0.514674	0.0558441	2.22123	0.388725	0.202445	0.129667	31.5033	0.490808	0.939247	11.1954	0.84731	0.363266
3	Pre-ICI	Non-responder	4.68964	2.6397	5.97183	0.276027	3.88496	14.0232	8.90353	1.16253	87.4737	2.94417	22.4184	0.889815	3.35013	1.08245	3.25892	12.856	38.0087	3.89336	0.338439	0.514724	0.563271	8.95307	5.42946	0.476371	1.54794	3.09528	0.332785	16.346	2.21288	0.8193	0.365707	14.0101	0.235263	0.749675	5.05671	0.383659	0.172605	7.18601	0.765615	0.459959	0.272925	200.566	0.789983	0.849424	6.05553	1.98673	0.76593
3	Pre-ICI	Non-responder	1.55598	3.32315	4.2614	0.475089	3.21764	4.26528	6.32967	0.927955	12.8803	3.24435	13.682	1.86203	1.40969	0.715288	2.32289	61.4339	15.142	3.77622	0.332863	0.614724	0.680617	5.02414	6.93891	0.374818	1.63231	2.23844	0.227689	9.25744	0.795232	0.528808	0.342554	12.885	0.0867703	1.15626	6.45328	0.125779	0.106101	6.86249	0.781963	0.494792	0.268428	193.774	0.631286	1.41829	6.09756	1.954	0.674015
3	Pre-ICI	Non-responder	1.49052	2.41933	3.56432	0.382284	2.89733	4.02499	6.9952	1.13781	18.3684	3.61091	13.8772	1.83791	1.51242	0.999426	2.85924	58.3213	15.1945	3.75289	0.306104	0.523739	0.611346	5.3141	6.82838	0.519423	1.7681	2.60742	0.32062	11.2809	1.09268	0.824002	0.330766	15.6542	0.0155156	1.06074	5.23173	0.219287	0.113833	8.10287	0.870022	0.409514	0.323989	269.816	0.468895	1.47996	6.37289	2.58019	0.489179
3	Pre-ICI	Non-responder	1.07788	2.37879	4.61134	0.403707	2.39242	2.68928	9.71519	1.0628	11.0899	3.82671	8.97764	3.23607	1.1069	1.0497	2.51474	134.777	16.9976	4.75623	0.22956	0.299256	0.376603	4.46276	3.58105	0.5493	1.93213	2.1833	0.176654	6.12825	0.736055	0.52099	0.248055	12.9352	0.0748016	0.78008	2.71047	0.178909	0.24147	7.5235	0.808924	0.380233	0.277683	171.263	0.485603	0.864234	5.60693	1.76222	0.533194
3	Pre-ICI	Non-responder	2.28416	2.83168	9.24539	0.673376	3.61046	4.47159	25.6927	1.37788	14.5268	5.75879	16.0868	2.85032	2.11841	1.41464	3.43701	142.753	28.7782	7.58709	0.599097	0.58086	0.628166	5.67	3.81371	0.826396	3.41104	2.90075	0.457185	10.0074	1.47648	0.785205	0.388419	15.2111	0.16398	0.823379	4.35556	0.445688	0.120307	11.242	1.09465	0.587758	0.412166	303.355	1.04007	1.13821	5.24058	2.39869	0.749275
3	Pre-ICI	Non-responder	1.06871	4.7047	4.1813	0.45284	2.79634	2.98151	9.71296	0.962541	14.6359	2.99891	15.4497	1.92934	1.27987	0.809567	2.43117	76.4558	21.8021	5.82436	0.273727	0.312229	0.621231	5.18402	8.50526	0.39229	1.57698	3.71499	0.357454	8.70214	1.79602	0.454626	0.295781	12.7403	0.113519	0.762925	4.45619	0.172781	0.16657	6.03086	0.704746	0.332908	0.316059	169.108	0.330357	1.37256	6.82705	1.49449	0.466831
4	Pre-ICI	Non-responder	5.14709	5.21717	7.66335	1.33366	7.02101	9.15335	12.4549	3.26293	850.091	6.4839	14.308	27.6783	4.48333	3.45814	4.91289	1818.97	107.474	11.8178	0.694441	1.54175	1.79764	4.08077	4.29663	0.943258	5.35828	3.2324	0.546031	6.9844	0.599886	0.796567	0.290548	5.54767	1.91289	1.67835	9.91827	0.461333	0.356775	8.3792	1.75309	0.941022	0.56102	439.986	1.25075	1.29853	3.67126	1.94254	0.930353
4	Pre-ICI	Non-responder	9.9761	1.78124	3.39286	0.391281	1.95388	5.26566	4.903	1.20627	8.64795	2.01247	6.56637	1.20038	1.21553	1.20411	4.46973	616.674	7.20448	4.68898	0.237504	0.440928	0.399901	2.01219	2.58769	0.2737	0.53899	1.20164	0.274627	4.603	0.186775	0.463234	0.146132	1.33519	0.28061	0.773786	1.11116	0.232028	0.149534	4.65794	0.656967	0.600712	0.267315	6.10102	0.179733	0.58053	10.9846	1.48876	0.579332
4	Pre-ICI	Non-responder	11.0372	1.89069	2.79103	0.589146	2.50093	3.6664	4.67471	1.28365	9.92001	2.03916	4.1775	0.865863	1.55784	1.08339	3.18814	610.416	6.44004	4.00663	0.143658	0.343954	0.464842	1.71733	2.34947	0.3002	0.593816	1.04179	0.282391	4.01693	0.325017	0.424835	0.107331	1.39054	0.412205	0.59313	1.26413	0.164029	0.123009	5.56889	0.67554	0.318206	0.320684	5.8178	0.184815	0.641713	9.84207	1.62653	0.435327
4	Pre-ICI	Non-responder	11.1022	2.68365	2.68971	0.541031	2.18571	3.79994	4.81201	1.26711	10.3987	1.89574	4.58688	3.3526	1.29912	1.5262	3.77206	712.552	7.45244	4.65718	0.16742	0.518576	0.400687	2.09598	2.20773	0.370039	0.55008	0.608138	0.23909	5.40156	0.238391	0.357768	0.115462	1.54638	0.295622	0.85594	1.12235	0.213886	0.0964891	6.95176	0.972145	0.385942	0.38331	10.8803	0.189349	0.8696	14.5546	1.51531	0.431335
4	Pre-ICI	Non-responder	14.5285	1.60093	2.69903	0.255092	2.1314	3.29557	4.53282	1.0646	7.55154	1.63711	3.82755	1.25655	1.26937	1.36573	3.06952	481.471	5.23062	3.77528	0.201337	0.525876	0.334092	1.35325	2.51258	0.227897	0.462354	0.362188	0.234532	3.52042	0.179444	0.46911	0.0401133	1.01965	0.231083	0.756934	0.85177	0.236854	0.100565	3.99565	0.730843	0.367268	0.228287	9.70779	0.172679	0.655351	11.6396	1.31114	0.278297
4	Pre-ICI	Non-responder	12.5097	1.97987	2.88371	0.260819	2.03083	3.04556	3.88961	1.32909	11.0363	1.34975	4.06935	2.57222	1.41634	1.46463	3.41196	609.958	5.96513	4.33786	0.120347	0.480237	0.374437	2.08	2.31209	0.261967	0.552735	0.710372	0.219046	4.49988	0.0825086	0.431393	0.0599433	1.42541	0.201436	0.646356	0.746734	0.208202	0.128811	6.15666	0.694995	0.365885	0.405105	10.5832	0.165885	0.812631	14.932	1.22456	0.447864
1	Post-ICI	Non-responder	4.0703	1.38114	3.08302	0.409834	2.44799	3.93417	7.70184	1.27244	72.6606	3.08	11.4742	1.59198	1.14798	1.36499	3.04536	68.198	20.725	6.80626	0.235862	0.362243	0.62942	2.21334	0.874037	0.223907	1.79086	2.08874	0.13451	16.3944	1.43486	0.52807	0.225656	2.60051	0.152879	0.654336	6.71341	0.111041	0.238943	5.07499	0.655901	0.331362	0.266003	99.4444	0.489836	0.718857	1.55514	0.840938	0.230836
1	Post-ICI	Non-responder	2.60536	1.29538	3.0078	0.65047	2.51232	3.81452	5.87944	1.17835	24.3863	3.46597	10.5445	3.37848	1.28525	1.2718	8.79355	73.6885	28.3141	3.98365	0.24206	0.449873	0.496288	3.13071	0.831443	0.206981	1.90478	1.13311	0.224323	15.8208	1.6745	0.509994	0.214558	1.62404	0.028902	0.66104	6.15395	0.255518	0.343312	7.97937	0.892243	0.477665	0.309126	237.162	0.371319	1.14435	2.18929	0.678795	0.326638
1	Post-ICI	Non-responder	15.0705	1.23153	4.21936	0.719498	2.85404	4.75764	6.18898	1.31158	33.0637	5.09429	12.1284	1.30478	1.39162	1.19636	5.24923	101.328	10.8665	6.08435	0.288733	0.495338	0.587282	2.46674	1.49614	0.255288	0.771202	2.51822	0.22543	25.6719	0.271752	0.447226	0.3453	3.499	0.0902911	0.549307	2.39914	0.261953	0.097502	4.52313	1.45084	0.560425	0.518776	62.7416	0.648961	1.24167	14.8046	2.06275	0.734996
1	Post-ICI	Non-responder	8.92535	1.11895	3.4207	0.307073	2.48805	3.43385	5.64839	1.20807	26.0508	4.1192	13.7161	0.997899	1.17556	1.21164	4.06592	61.0012	14.4818	4.95762	0.348528	0.457424	0.559684	2.61962	1.26858	0.20659	0.71563	2.98099	0.20365	16.6748	0.508176	0.371695	0.292611	3.70117	0.061398	0.54322	3.67433	0.158871	0.135059	3.93532	1.07367	0.399237	0.351562	100.683	0.474636	1.44059	13.2543	1.66631	0.527834
1	Post-ICI	Non-responder	10.0217	1.49488	8.20599	0.409604	4.47609	4.04372	15.7792	1.99369	68.7052	7.28289	19.9934	1.60809	1.15329	1.67999	4.43778	121.683	20.4189	8.2759	0.695064	0.463719	0.791703	4.83849	1.11414	0.396224	1.76638	3.65906	0.247743	38.6459	1.40501	0.856387	0.912732	6.24459	0.242056	1.31815	8.54747	0.298254	0.273835	6.1705	1.61871	0.674553	0.840567	511.826	1.23026	2.07127	15.4097	2.35519	0.661358
2	Post-ICI	Non-responder	12.2308	1.37495	2.05268	0.244398	1.70124	2.57515	4.05264	1.09794	23.8489	1.78946	2.60965	3.85684	1.23628	1.49073	17.9329	186.285	11.2876	2.75276	0.146215	0.258477	0.491584	0.968525	0.829243	0.247838	0.18537	0.60036	0.13177	7.36836	0.120685	0.254399	0.183241	0.392331	0.269813	0.26705	0.685296	0.41221	0.0569577	2.04757	0.669722	0.223688	0.355429	62.2768	0.417162	1.20535	6.6924	0.855203	0.311419
2	Post-ICI	Non-responder	16.0555	1.44548	2.17425	0.248902	2.19868	3.33321	4.31782	1.30044	16.1142	2.05752	4.23864	0.557384	1.33181	1.4923	2.9853	272.118	14.1635	2.62236	0.109697	0.372924	0.737615	1.2637	0.593004	0.178787	0.183392	0.66282	0.0818953	6.84502	0.529327	0.154543	0.0510519	0.525614	0.155712	0.418319	2.05656	0.213616	0.057524	2.59568	0.556565	0.287976	0.295757	11.9703	0.401248	0.754723	8.66732	0.844224	0.423963
2	Post-ICI	Non-responder	6.81019	1.62519	1.83086	0.162925	1.7396	3.28317	3.94855	1.10747	44.646	2.15617	2.97999	3.32012	1.18052	1.49125	15.3544	185.032	15.1668	2.64423	0.14499	0.380242	0.64415	0.725776	0.663965	0.877719	0.281352	0.425236	0.201024	6.54487	0.467296	0.237093	0.125315	0.694722	0.303525	0.256706	0.84516	0.429015	0.0806863	2.32048	0.578725	0.390003	0.562048	58.9527	0.517084	0.99325	5.79587	0.980344	0.418534
2	Post-ICI	Non-responder	8.39955	1.42385	2.0129	0.258716	1.79172	3.13894	3.4935	1.16289	22.1049	2.01668	2.60183	1.65417	1.18201	1.41172	5.27408	150.039	14.4806	2.70274	0.0907337	0.320795	0.686367	0.688121	0.46984	0.595958	0.279361	0.356355	0.0377398	4.36123	0.249636	0.27419	0.125473	0.608652	0.167432	0.437969	1.00061	0.407186	0.0530176	2.23112	0.573522	0.309652	0.512933	40.3968	0.647174	1.22218	6.77636	0.830958	0.30722
2	Post-ICI	Non-responder	9.2014	1.2312	2.32176	0.238446	1.75054	2.65857	3.70773	1.19859	24.1349	2.44761	3.2544	1.43409	1.15724	1.47313	8.12582	177.112	16.2412	3.08254	0.0923856	0.43185	1.02888	0.942329	0.569516	0.807447	0.26144	0.577251	0.0960673	5.13415	0.66087	0.401853	0.249527	0.5976	0.200565	0.286247	1.4391	0.239192	0.0449857	2.3134	0.56069	0.421292	0.391704	36.5268	0.329479	0.995549	6.67789	1.0665	0.491924
2	Post-ICI	Non-responder	14.0996	1.23952	2.09493	0.261099	1.80823	3.17938	3.76686	1.11601	40.3555	2.29289	3.11474	2.09685	0.99791	1.23889	8.61972	209.28	12.7942	2.55052	0.146511	0.286395	0.507973	0.738414	0.620935	0.582047	0.157552	0.359638	0.126958	6.86322	0.423252	0.310258	0.158287	0.63181	0.258432	0.430058	0.878553	0.389864	0.0891767	2.25168	0.620749	0.258625	0.331302	46.7912	0.239484	1.10517	6.46185	1.02184	0.450073
3	Post-ICI	Non-responder	2.78544	1.02699	1.78982	0.14791	1.38477	2.17917	4.70182	0.688262	18.8776	1.32158	3.76876	0.811589	0.827369	1.15153	1.39427	79.6066	5.67577	3.25445	0.121918	0.194693	0.194794	0.992275	0.867642	0.240249	0.329976	0.478807	0.0875655	2.54933	0.386316	0.206599	0.061479	0.738845	0.0889879	0.197635	1.19426	0.15318	0.0544063	1.27179	0.452952	0.115986	0.0774249	65.2724	0.340311	0.567867	4.81528	1.03623	0.365951
3	Post-ICI	Non-responder	1.42428	1.36084	2.63648	0.37929	1.7716	3.69577	14.9552	0.843022	66.7568	2.16193	8.626	0.932947	1.25682	1.2053	2.65111	55.609	8.35977	7.00636	0.158835	0.16724	0.219616	1.71057	1.23247	0.469494	1.00416	0.897233	0.15357	4.3755	0.903347	0.48526	0.211239	1.16172	0.100327	0.439178	2.71159	0.193908	0.0981425	2.71676	0.558109	0.228839	0.116388	234.764	0.44918	0.404354	3.75284	1.35171	0.427863
3	Post-ICI	Non-responder	7.27993	1.66027	2.54692	0.402112	2.4397	2.25448	17.67	0.829048	69.8405	2.4751	10.0047	1.64255	1.00627	0.897953	2.77384	71.7666	10.0473	6.82096	0.250429	0.190436	0.604351	2.22053	1.34892	1.17204	1.23987	1.16202	0.149889	5.44216	2.5716	0.348117	0.225505	2.66024	0.114243	0.816327	4.1524	0.289804	0.111755	3.56007	0.743557	0.297805	0.220884	205.328	0.575417	0.588337	7.1361	1.49522	0.339305
3	Post-ICI	Non-responder	2.38051	1.19723	4.74188	0.487687	2.8901	4.68077	14.8715	1.04415	22.5961	2.89942	9.984	2.69655	1.61471	1.06658	1.81147	178.14	10.0511	11.7766	0.105135	0.339783	0.367455	2.02145	1.02964	0.673325	1.50952	3.83202	0.188779	4.2536	0.447268	0.487155	0.246146	1.0619	0.0959228	0.426073	2.0651	0.278093	0.281502	2.47381	0.736379	0.40633	0.129825	404.235	0.966288	0.816161	7.6813	1.60624	0.854685
3	Post-ICI	Non-responder	2.13231	1.40958	3.8249	0.385814	1.80811	2.74321	9.80383	0.780494	19.9912	2.54851	5.91799	3.49302	1.07583	1.02667	1.62317	166.904	7.57898	5.47687	0.141593	0.176192	0.321349	1.42729	1.15978	0.443895	1.09615	1.27766	0.208016	2.66064	0.271915	0.429438	0.417275	0.968364	0.0469767	0.462686	1.2609	0.242591	0.0861632	1.95356	0.611503	0.252569	0.122618	262.468	0.407499	0.662664	4.87498	1.58682	0.386371
3	Post-ICI	Non-responder	2.11613	1.37844	4.3878	0.206758	1.87073	3.68709	12.6135	0.580527	14.8535	2.11296	6.67272	3.78638	0.944266	0.988173	2.08453	165	10.1315	7.13439	0.241436	0.0826187	0.27726	1.39264	0.9458	0.475768	1.14753	1.50022	0.184245	2.52423	0.371889	0.39315	0.313066	0.7568	0.0770981	0.344584	1.36728	0.131716	0.0484838	2.04514	0.419085	0.204566	0.306651	236.779	0.530098	0.621465	5.39987	1.1829	0.362349
4	Post-ICI	Non-responder	2.1964	2.51837	16.4066	0.891955	3.05285	19.5512	15.8415	1.39664	26.6669	6.84453	21.3278	1.89829	4.34026	1.51578	6.16799	71.2999	12.0188	18.2524	0.570707	0.543462	0.39952	2.92829	1.17726	1.25782	2.23618	1.80466	0.311625	16.9129	2.12753	1.16671	0.106598	1.81371	0.665259	0.862067	5.47769	0.425785	0.229067	3.70455	0.904868	0.743608	0.530824	163.027	0.671934	0.666974	6.03713	1.18781	1.42222
4	Post-ICI	Non-responder	2.85352	2.14199	12.1837	1.41296	3.28952	10.1643	26.1176	1.69758	26.6737	7.98899	16.573	5.70902	2.75278	1.53724	5.52145	150.966	20.193	21.8792	0.535077	0.535737	0.639278	2.74355	2.55149	1.81698	2.62463	1.62431	0.444098	13.7091	5.4586	0.901469	0.19189	1.7308	0.337771	1.14232	8.23977	0.37768	0.320716	5.38024	1.50969	1.05972	0.546029	434.473	0.786711	1.24511	7.41827	2.39955	1.09234
4	Post-ICI	Non-responder	2.4135	2.96974	12.538	1.32412	3.96661	8.94208	26.2969	2.41648	28.142	8.0034	13.632	5.40153	2.57971	2.08886	6.06682	195.647	13.9722	19.6621	0.481378	1.50616	0.673972	3.63992	3.17164	2.82918	3.27488	2.08033	0.624266	13.3363	6.00236	1.02454	0.134869	2.24866	0.431639	1.45427	9.82611	0.65582	0.483031	6.12998	1.48924	1.09763	0.543681	503.719	1.02293	1.78149	8.68308	2.57152	0.719764
4	Post-ICI	Non-responder	3.71507	3.52427	14.4896	1.19598	3.26601	5.98726	23.2147	2.01073	32.8121	9.93178	13.645	4.59998	1.80921	1.50285	6.97051	161.506	20.7572	17.7335	0.388594	0.553031	0.632418	2.23873	1.79645	2.96707	3.66559	1.46195	0.391727	14.2545	4.58028	0.69647	0.22333	2.19751	0.600391	1.17396	13.2023	0.682612	0.319941	5.9322	1.62758	0.623165	0.730818	345.559	0.769112	1.2421	6.20821	1.36041	0.619767
4	Post-ICI	Non-responder	2.75637	3.26295	28.9873	1.60696	3.55402	7.27262	31.8859	1.70256	26.6008	9.57218	12.1053	4.69277	1.80069	1.70945	6.46846	227.68	15.7779	26.7914	0.357012	1.29512	0.555387	2.78523	2.05179	3.88565	2.86947	2.05715	0.454862	10.9307	4.95645	1.01312	0.533468	1.93199	0.682929	1.19839	9.21321	0.648515	0.0955302	7.4	1.61992	0.542701	0.980376	450.292	1.09356	1.82346	8.34562	1.38702	0.948997
4	Post-ICI	Non-responder	2.81385	3.07284	9.62867	1.02134	3.12019	6.89246	26.5503	1.62524	49.468	7.90812	17.993	4.088	2.10401	1.4906	8.61308	154.005	19.3372	18.0417	0.672422	1.05704	0.681873	4.3402	3.14066	2.4395	2.47066	2.05805	0.407961	30.2843	5.4296	0.981992	0.0744275	2.25807	0.25011	1.17873	6.23732	0.465318	0.533121	8.501	1.17112	0.486744	0.476519	431.028	0.823873	1.37119	6.95252	2.07335	1.07244
5	Pre-ICI	Responder	6.02468	1.19193	3.73776	0.675833	2.09237	3.29377	9.43459	0.958525	9.49454	2.33737	6.80333	2.0952	1.22654	1.28127	2.04906	72.0722	7.69357	8.69069	0.264436	0.56592	0.423432	1.22781	1.04053	0.332564	1.09312	1.51056	0.15035	4.32162	0.0740754	0.457689	0.0699919	1.82921	0.080759	0.394468	0.704725	0.0991105	0.388009	2.5413	0.811705	0.330842	0.283486	229.455	0.391548	0.726937	6.37044	1.02351	0.305031
5	Pre-ICI	Responder	5.82474	1.43852	3.5481	0.440776	1.81435	3.03647	9.52068	0.794244	10.3865	2.5158	6.14925	1.97088	0.987738	1.07397	2.14401	57.3832	8.05839	7.32075	0.256002	0.329545	0.523753	1.28696	1.14421	0.227742	0.977054	1.34122	0.112358	4.77286	0.120779	0.435317	0.125533	1.47096	0.0768115	0.30922	0.861786	0.0942659	0.220051	3.07629	0.617623	0.125868	0.165079	187.335	0.407266	0.754259	6.49894	1.21953	0.373013
5	Pre-ICI	Responder	7.24865	1.80633	7.91469	0.641472	3.28849	4.46616	6.84524	1.40624	13.419	3.85291	7.70079	1.40955	1.33861	1.43145	2.95343	84.8535	11.6727	5.29245	0.369765	0.69884	0.980012	1.59166	0.516784	0.162337	0.964324	1.21677	0.331281	8.11366	0.527319	0.969686	0.256243	3.49266	0.0273761	0.370298	1.19446	0.167985	0.205872	3.32055	0.495281	0.269162	0.247108	134.817	0.494301	0.94088	9.62918	1.201	0.403264
5	Pre-ICI	Responder	6.14313	1.14323	3.53429	0.359161	1.84024	2.87037	9.85581	1.02486	12.7444	2.62381	6.44685	1.31396	0.943052	1.29469	2.42031	70.4037	7.02338	8.07894	0.341346	0.263644	0.523768	1.71599	0.999565	0.477187	1.17393	1.23558	0.122575	4.23597	0.0402609	0.704819	0.182599	1.52849	0.0292624	0.346336	0.693096	0.0718237	0.256733	3.06382	0.705875	0.167829	0.293482	209.576	0.440299	0.550744	6.90591	1.28375	0.298419
5	Pre-ICI	Responder	12.4502	0.976344	2.73026	0.265244	1.98982	2.79437	3.74777	0.843232	7.70633	1.8679	3.95827	1.10573	1.18878	1.52002	2.2029	125.376	7.2556	2.91125	0.190852	0.356957	0.347136	1.89717	0.797216	0.108433	0.447306	0.751788	0.161704	4.0521	0.20127	0.362713	0.0475438	3.11902	0.0182859	0.3504	0.683861	0.0897645	0.263565	2.56321	0.404339	0.187278	0.210905	71.4767	0.192599	0.688314	8.09888	1.01613	0.331521
5	Pre-ICI	Responder	10.5619	0.942193	2.54797	0.580232	2.02893	3.18658	4.54119	1.0426	6.8915	2.52766	4.93141	0.988146	0.979896	1.27314	2.56112	95.1084	7.90457	4.44233	0.319261	0.254627	0.466	1.82445	0.782466	0.156416	0.597309	0.904413	0.136798	4.54481	0.202197	0.384404	0.176354	2.50827	0.0904371	0.280336	0.507329	0.0971143	0.0991811	2.62594	0.340867	0.166721	0.124716	86.0245	0.351533	0.684544	7.32391	1.14066	0.461141
6	Pre-ICI	Responder	1.3318	0.766558	2.51092	0.295149	1.43358	1.7723	3.4168	0.764014	9.62052	1.33465	4.993	0.346945	0.793678	0.750844	1.19962	23.7019	5.44362	1.57815	0.197929	0.135293	0.307823	2.93957	2.11221	0.0740959	0.651837	1.50021	0.140864	11.9737	0.551128	0.213636	0.0254244	0.914449	0.0444778	0.22422	1.748	0.0810112	0.077159	2.35157	0.413072	0.0992153	0.105122	25.6182	0.146524	0.429306	3.44181	0.74168	0.379966
6	Pre-ICI	Responder	2.32102	0.944968	9.51057	0.680246	2.49307	2.33853	9.65335	0.872566	15.4945	2.33261	13.7271	0.393442	0.975905	0.895772	1.72117	58.8415	7.10026	2.47332	0.224455	0.531614	0.502671	7.45367	3.91351	0.125703	1.94209	5.99092	0.377791	12.8802	2.65333	0.450617	0.0761156	1.27758	0.0369883	0.78569	7.13678	0.0692947	0.0461998	4.18621	0.704208	0.28878	0.250341	111.661	0.328998	0.685471	4.34136	1.42444	0.455018
6	Pre-ICI	Responder	1.48585	0.835261	15.1918	0.694252	1.98809	2.77921	10.5991	1.06738	12.2547	2.08263	15.0077	0.455255	1.17287	0.890918	1.96893	18.0942	8.72718	3.10854	0.230861	0.455657	0.463162	5.77591	5.91274	0.161613	1.83347	5.66888	0.485717	11.1678	2.28377	0.429839	0.0880741	1.49591	0.047555	0.480554	5.98568	0.222727	0.0494984	4.17407	1.0158	0.307631	0.312662	101.246	0.322275	1.13834	4.8705	1.40943	0.741008
6	Pre-ICI	Responder	1.41789	0.674623	9.4949	0.809948	2.22291	2.16989	6.85677	1.01067	16.6831	2.34372	13.6215	0.38949	0.86163	0.804404	1.99526	13.8019	8.30375	2.46497	0.284872	0.34271	0.510381	5.42077	6.83304	0.122	1.63133	3.958	0.412578	12.9868	2.31106	0.378199	0.106264	1.70834	0.0375557	0.638968	6.70514	0.186887	0.0586355	4.46757	0.94826	0.136133	0.299571	133.354	0.427498	1.05123	4.69259	1.542	0.442747
6	Pre-ICI	Responder	1.70902	1.71681	15.7972	1.3772	2.72536	2.88278	9.05365	1.56343	50.8041	4.0371	14.6	1.76871	1.50589	1.1197	2.69354	487.412	27.4422	3.65749	0.254914	0.419275	0.49556	5.76218	2.90342	0.0874761	1.70928	4.00707	1.12254	23.5668	3.21809	0.481501	0.126065	3.04982	0.0700129	1.10095	8.24899	0.266426	0.109311	6.53682	1.05661	0.449005	0.473855	242.015	0.611621	1.01366	2.67105	1.75123	0.789502
6	Pre-ICI	Responder	1.47295	1.2904	15.5684	0.792039	2.19048	2.98241	7.73765	1.11625	76.1317	2.21064	16.3825	1.46268	1.29788	1.09362	1.97707	323.659	10.9336	2.74191	0.422503	0.377243	0.354826	5.9256	2.6012	0.139186	1.69981	3.704	0.723539	17.0971	1.88868	0.359125	0.125367	2.33508	0.0348125	0.717935	6.79414	0.0407616	0.0724702	5.39517	1.1922	0.291207	0.218785	141.443	0.479213	0.688831	3.35151	1.0022	0.588846
7	Pre-ICI	Responder	1.30593	3.94452	2.51704	0.264395	1.76337	2.99649	4.1213	0.911785	7.32673	1.99782	4.98259	1.24838	1.1089	0.754297	1.47346	41.7637	25.0763	3.45268	0.247832	0.328036	0.280081	4.55702	0.508622	0.120096	0.855349	2.53342	0.133598	4.30624	0.550227	0.267359	0.10315	0.964695	0.0430694	0.300883	1.01071	0.157141	0.019511	4.16794	0.844337	0.445552	0.190351	78.6186	0.267908	0.778717	12.2848	0.757416	0.533149
7	Pre-ICI	Responder	1.31303	3.89486	2.34457	0.273026	1.53449	2.10585	4.44426	1.00196	6.78638	1.7192	4.5073	1.77766	0.97042	0.877656	1.62658	51.295	14.7985	3.93422	0.259631	0.285532	0.241019	4.53479	0.537812	0.137795	0.839365	2.11729	0.183945	4.2566	0.347226	0.387489	0.0887645	0.560816	0.0247085	0.238088	0.9048	0.168281	0.0559665	3.43587	0.761181	0.366744	0.206272	176.215	0.195613	0.504017	5.71184	0.612606	0.450745
7	Pre-ICI	Responder	2.9578	3.25228	3.48876	0.44454	2.26526	3.44272	10.2116	2.21677	12.9807	2.26601	9.70686	4.22289	1.30616	1.0003	2.25218	195.82	11.1589	9.55513	0.724679	0.355015	0.353184	6.05207	0.804865	0.269229	2.22028	4.69777	0.329448	6.52644	0.524236	0.757089	0.0578103	1.12458	0.0482763	0.418666	1.14535	0.305308	0.0874794	5.53464	1.10866	0.868553	0.379314	415.132	0.436795	0.984766	7.61142	1.67013	0.629057
7	Pre-ICI	Responder	1.71481	4.17087	3.22681	0.45032	1.79	3.12043	9.62234	1.63569	10.3777	2.27199	8.17874	3.03749	1.1552	0.692319	1.78549	129.343	11.3531	8.7989	0.367051	0.351813	0.285184	4.07829	0.708983	0.274886	1.61685	2.85655	0.138505	5.38965	0.42783	0.70858	0.0763852	1.44781	0.015947	0.261227	1.52981	0.155156	0.0433452	4.81043	1.0004	0.545122	0.328906	388.53	0.324642	0.872381	6.09877	1.14016	0.51256
7	Pre-ICI	Responder	1.3644	6.7426	3.22286	0.312605	1.35535	3.8592	9.31636	1.69189	15.5253	2.37014	9.43341	3.257	1.38093	0.879275	1.84772	113.47	21.6167	9.63248	0.618803	0.401224	0.354804	5.39889	0.269519	0.147526	1.42572	3.66275	0.135393	6.72712	0.464683	0.713027	0.108892	2.04221	0.0727466	0.280391	1.42575	0.230031	0.0659105	4.56641	1.05941	0.638043	0.321514	312.505	0.411374	0.60706	6.62596	1.2164	0.521353
7	Pre-ICI	Responder	2.9204	5.04317	3.72575	0.248158	2.45885	3.12497	9.54393	1.04463	9.90997	2.10828	10.628	2.37132	1.48965	0.731241	1.5832	110.434	32.4845	11.7954	0.314644	0.495456	0.346856	3.94157	0.603234	0.250489	1.12677	3.67493	0.250787	6.97877	0.258218	0.880489	0.161359	1.26092	0.067374	0.432805	1.0193	0.109253	0.0203476	3.66136	0.905697	0.58587	0.242627	350.271	0.431791	0.52058	6.31604	0.828738	0.546253
5	Post-ICI	Responder	1.83242	5.92725	2.36247	0.395974	2.19712	2.65222	4.75656	1.16398	17.6522	1.76459	5.55207	5.0385	1.2958	1.13285	6.54296	300.102	5.26732	4.2492	0.415003	0.40601	0.586618	1.88033	1.35197	0.33403	0.975576	0.97643	0.235957	6.44609	0.209255	0.502804	0.246052	2.92151	0.0675959	0.552404	0.82159	0.165912	0.148263	4.91164	1.32483	0.484605	0.508457	320.18	0.644156	0.732907	10.6642	1.40859	0.536158
5	Post-ICI	Responder	3.28175	4.20462	3.55901	0.303424	2.70839	4.73317	6.8827	1.23963	15.613	2.46915	7.38472	4.48108	1.46782	1.42363	4.06683	169.104	10.4798	6.08667	0.349806	0.641673	0.702358	2.29756	1.10582	0.97264	1.10233	1.79858	0.301345	6.09437	0.14253	0.550407	0.161608	4.07031	0.0776953	0.963354	1.48512	0.174809	0.340829	3.54139	1.53579	0.615363	0.506501	225.655	0.519578	0.78413	7.85352	0.871066	0.601591
5	Post-ICI	Responder	6.02113	12.3246	2.76689	0.369408	2.84975	3.19052	6.25081	1.20636	14.0293	2.09517	7.05519	3.11133	1.05915	1.30472	5.20721	193.053	7.68308	5.40018	0.271013	0.497137	0.587685	1.65936	0.955937	0.30737	0.85403	0.914106	0.177435	7.07554	0.207048	0.554357	0.146073	2.46713	0.050162	0.723742	1.37572	0.184682	0.238909	3.31769	1.14952	0.394554	0.352165	195.582	0.402543	0.508991	9.66518	0.748213	0.488819
5	Post-ICI	Responder	6.68413	2.81262	3.90476	0.289958	2.44829	3.36295	6.72266	1.15283	30.0048	1.78935	7.51931	3.79621	1.40543	1.25427	4.25719	283.321	14.4051	6.5014	0.638175	0.494274	0.638972	2.83071	1.27699	0.462292	1.00013	1.28976	0.177391	10.6494	0.214523	0.760919	0.126123	8.08824	0.0692974	0.742061	1.68454	0.233872	0.325704	4.79739	1.41042	0.340666	0.521256	309.281	0.973179	0.510355	9.34204	1.24138	0.451502
5	Post-ICI	Responder	7.63005	1.7018	2.87211	0.330619	2.41582	3.14184	5.29434	1.10428	12.7006	1.74621	7.72637	1.28273	1.31713	1.08484	3.15566	183.123	6.60898	5.57277	0.279871	0.479162	0.729398	2.26195	0.81955	0.135159	0.747121	1.46893	0.201559	5.87958	0.235197	0.322936	0.177786	5.55243	0.0797747	0.732218	1.22179	0.0979024	0.171405	3.40361	1.0309	0.410847	0.342895	132.384	0.480136	0.857961	9.93289	1.44989	0.632758
5	Post-ICI	Responder	6.10781	4.39481	2.02448	0.430166	2.62936	3.15857	4.42023	0.97842	10.1333	1.64563	5.46097	1.34474	0.996561	0.865214	2.57184	238.518	7.17023	4.44769	0.319018	0.566319	0.59095	1.74745	0.753373	0.173943	0.852852	0.884693	0.187234	5.38181	0.0807167	0.415603	0.130744	3.22322	0.0754283	0.510134	1.00298	0.205707	0.105043	4.30596	0.88448	0.391405	0.294193	109.171	0.369906	0.658379	10.7402	1.23784	0.664759
6	Post-ICI	Responder	1.80448	1.2515	33.3742	1.47821	3.54771	4.67924	16.8945	1.19045	35.7182	2.51237	24.808	0.749461	1.68939	0.923631	23.0545	22.3183	21.6152	5.97835	0.43457	0.579719	0.732537	6.26552	3.76296	0.173179	1.28911	6.04581	0.809364	36.2016	0.928372	0.533362	0.118845	2.13728	0.127056	0.738439	7.93719	0.297537	0.132248	3.35025	1.07272	0.399365	0.402046	213.655	1.23531	0.72467	8.32824	2.01694	0.805184
6	Post-ICI	Responder	2.20639	1.42957	8.48246	1.27191	3.08773	3.40003	8.21847	1.0917	35.9274	2.11325	11.0049	0.572742	1.48089	1.0991	12.6377	41.0517	11.0271	3.60387	0.192832	0.372543	0.489832	3.87454	6.17345	0.194105	1.09709	2.36798	0.566103	25.6622	0.310391	0.346892	0.0908223	1.26582	0.026481	0.655338	3.85376	0.206709	0.0735017	3.02882	1.56782	0.275661	0.358453	117.25	0.70101	0.800874	9.5196	0.966472	0.678668
6	Post-ICI	Responder	2.12669	1.21896	14.1471	0.840192	2.0387	5.67827	8.35715	1.01495	25.0733	1.9661	15.6489	0.619255	1.60729	0.903269	2.6584	27.9687	11.9552	4.32043	0.179276	0.346903	0.432981	4.72422	3.12943	0.130278	1.2673	2.60267	0.433427	31.4035	0.235706	0.478066	0.0983446	0.97809	0.0782026	0.45695	3.09852	0.132263	0.0633098	2.56972	1.85605	0.29074	0.260441	91.0024	0.294428	0.67934	6.49649	1.0498	0.614625
6	Post-ICI	Responder	3.31424	1.10008	8.97065	0.637058	1.87183	2.37323	5.51469	0.860102	11.4502	1.26954	7.5733	0.496167	1.07698	0.794767	1.95533	22.6696	8.30333	3.60911	0.124738	0.279565	0.376051	3.04637	2.69379	0.0948293	0.932497	1.35548	0.356806	28.013	0.10326	0.24856	0.0732119	0.828984	0.0948727	0.383158	1.56202	0.138857	0.0329165	2.09831	1.01877	0.132268	0.206392	79.1331	0.284635	0.465493	4.93932	1.0522	0.64028
6	Post-ICI	Responder	3.05884	1.15331	11.9246	2.14277	2.85467	3.92399	6.77298	0.930937	28.2307	1.99716	12.8573	0.769801	1.16568	0.849372	2.62442	62.3092	12.9527	4.93996	0.120319	0.441028	0.505231	3.78291	5.18534	0.118911	1.08129	2.62953	0.45919	24.82	0.328687	0.379862	0.0714031	1.22295	0.0396552	0.56224	2.7804	0.139295	0.113508	2.98827	2.32479	0.375944	0.383415	123.129	0.671846	0.7081	8.26497	1.13225	0.772389
6	Post-ICI	Responder	0.942102	1.08899	6.85225	0.924206	2.25097	2.72333	5.12673	0.656053	12.1269	1.27647	8.76468	0.812506	1.02325	0.941474	2.30162	71.9461	6.83852	4.65277	0.109783	0.378332	0.37562	2.54424	4.4609	0.0904152	0.956012	3.08144	0.346165	22.2598	0.212053	0.306112	0.062048	1.10035	0.0402029	0.33164	1.54985	0.164756	0.125537	1.96253	0.501716	0.190569	0.194356	115.753	0.627913	0.475354	5.6101	1.39455	0.453349
7	Post-ICI	Responder	1.86363	4.50016	5.77261	1.12037	4.30984	3.62411	17.6536	2.97485	117.088	4.50163	19.6423	8.53324	1.7256	1.2005	3.24803	216.953	38.3732	9.552	1.88729	0.383462	0.59342	5.09451	2.16937	1.29539	2.1938	2.79796	0.30193	21.5031	7.65537	1.47082	0.400673	2.39823	0.091253	0.762063	9.00505	0.473519	0.0826778	10.7932	2.38525	0.930331	0.597491	850.601	1.06645	0.676883	5.1198	3.08678	0.660589
7	Post-ICI	Responder	1.92353	4.70051	4.65783	1.4595	2.4662	3.72983	20.191	1.86259	242.907	3.34656	19.3986	9.19307	1.52573	1.54088	3.33467	110.884	51.2669	9.99996	1.02634	0.391789	0.606305	5.1428	1.14422	1.44169	1.29126	2.55028	0.173524	15.8867	4.7942	1.06615	0.195383	2.75659	0.0466173	0.583958	5.52997	0.408207	0.147828	8.81935	1.95834	0.838705	0.366279	526.778	1.00174	0.994149	4.34535	2.01593	0.80992
7	Post-ICI	Responder	3.09823	5.30542	12.4568	1.13338	4.29132	4.73236	22.8844	4.05629	251.138	5.63422	19.7079	13.2779	1.27212	1.39021	4.5332	234.499	100.673	15.9018	1.94485	0.8677	1.2638	7.21152	2.79006	2.90659	2.89469	5.50406	0.120566	20.1608	3.72418	1.77785	0.407263	3.42435	0.145756	0.889509	8.62009	0.709068	0.0880394	9.06461	1.4151	1.74823	1.09751	1277.37	1.26383	1.48661	5.6416	4.31412	0.590879
7	Post-ICI	Responder	2.9358	4.69923	6.03596	1.31033	3.58403	6.31143	13.719	3.05493	73.1498	4.65586	13.6218	14.2519	2.46838	1.89545	4.7023	249.361	118.411	8.90966	3.0439	0.448476	0.737408	4.12083	0.98851	1.83967	1.67331	3.51346	0.0662102	15.931	2.99958	1.81318	0.191702	2.74109	0.266811	0.66845	4.12832	0.415351	0.145043	9.07191	2.2118	1.48809	1.04819	1140.99	1.50879	1.48434	4.94566	3.81524	1.11253
7	Post-ICI	Responder	2.19418	4.40588	4.08248	2.56708	2.16416	3.50682	11.3898	2.80545	165.032	3.95864	10.0967	6.14542	1.69449	1.51041	2.98046	146.977	146.023	5.20183	1.75612	0.274567	0.940853	4.94276	1.41787	0.984316	1.09273	1.84373	0.463262	20.0849	1.43097	1.07347	0.268262	2.63153	0.11201	0.539657	4.31352	0.290614	0.16914	11.7509	2.2586	1.30988	0.55005	609.841	0.928992	0.934708	3.46039	2.2389	1.03789
7	Post-ICI	Responder	1.96283	1.39907	3.11392	1.27716	1.77493	2.79621	12.2287	1.12788	46.9705	2.27684	25.595	3.25008	0.990419	0.83976	12.6469	56.8701	80.8477	3.95256	0.567817	0.238431	3.25932	4.60928	0.543057	0.115065	0.573306	2.56382	0.093868	7.8837	1.3531	0.889818	0.113242	5.98733	5.9766	0.382717	6.75027	0.239222	0.0342719	4.12227	1.01699	0.510412	0.185756	162.833	0.406419	0.596242	1.30964	1.06871	0.312166
[truncated: 25 more columns]

## Sheet: SupplementaryTable_4
Supplementary Table 4. Paired human glioblastoma spatial transcriptomic profiling.
Patient	Clinical_context	MRI_outcome	HRH3	CYP7A1	SMTNL1	FFAR2	MAK	ASB4	PPT2	B3GAT2	UHRF1	H4C6	S100A16	LY6E	FAM124A	IFI30	NDUFC2	CUZD1	CD151	MIF	EMP3	SPACA9	MMP14	H4C5	AOX1	TAAR6	SPOCD1	RAB34	OR4C11	SFMBT2	ABRA	POP4	THBS1	NFU1	AHNAK	CXCL13	C1R	NEUROD4	CERS2	EPM2A	CCN1	UBE2C	PTX3	MR1	AATK	KRTAP13-4	KRCC1	GPC1	PLA2G4C
1	Pre-ICI	Non-responder	0.57262	-1.25791	0.979205	1.1536	2.99992	-1.49028	4.23465	1.16275	2.49163	2.18137	2.749	NA	4.29653	5.92937	0.768521	2.80511	2.73747	3.44929	4.34491	1.25974	4.75408	2.78611	1.23057	1.20987	1.15685	2.03909	0.897073	3.32554	1.46435	0.61101	0.647209	2.45508	3.93625	1.17242	4.27443	-1.68416	3.08128	3.35911	1.19125	1.90103	2.35689	0.644332	0.519237	1.3133	4.37859	2.89593	1.38166
1	Pre-ICI	Non-responder	1.22289	2.64329	2.71445	1.86513	1.32458	2.611	3.56206	2.05684	2.92857	2.14728	3.37392	2.66556	0.919527	4.26592	3.11749	0.75388	4.8096	3.62452	5.29975	1.81937	5.18402	3.81833	0.477721	2.41565	2.55928	3.24205	2.37828	2.44611	NA	1.62717	2.57984	2.40055	4.32332	-0.811113	4.27443	0.973853	3.50097	3.14339	2.17545	1.3842	2.12314	2.25829	2.61552	-1.2959	2.95498	2.98814	1.90086
1	Pre-ICI	Non-responder	2.28537	2.76076	2.09336	1.78258	2.00116	2.72951	3.79157	1.34171	2.41397	3.3583	3.4292	2.80025	1.15483	3.38428	1.7419	2.00704	5.53298	3.73054	4.34491	1.60547	5.07183	3.95546	2.53137	2.60672	2.30153	3.36242	2.42621	1.26245	1.46435	2.07197	3.20986	2.65466	3.89116	2.37874	2.7533	1.85478	2.6046	3.21894	3.68292	1.95433	1.99034	1.35285	2.3991	0.725935	3.21277	2.40096	1.54999
1	Pre-ICI	Non-responder	2.28537	2.51541	-0.28039	2.82528	2.32259	3.43517	1.78176	2.67318	2.41397	2.73426	3.53378	2.0244	1.83468	4.68676	2.31788	NA	4.38673	3.90672	5.01852	2.79358	4.11388	3.33095	2.79204	0.639288	2.18399	3.30349	2.60343	0.710551	-0.118163	2.07197	3.25358	2.22339	3.52853	1.63035	4.81158	2.97586	1.45852	2.69173	2.66559	1.53177	2.12314	1.82591	1.65102	1.3133	2.64088	2.34626	1.96185
1	Pre-ICI	Non-responder	2.51647	2.27333	0.0210579	2.08776	1.58695	3.03587	3.39626	1.68904	2.42721	2.73426	2.42565	3.26109	2.6433	4.21621	0.768521	-0.676317	3.89073	3.83986	3.81967	1.25974	3.8969	2.36158	2.46644	1.20987	2.05601	2.77699	2.07175	1.60148	2.33826	1.59202	1.33061	3.03479	4.07713	3.09908	3.59424	3.50214	3.54087	2.65594	1.86287	0.895745	3.93915	3.03045	3.09545	2.73134	3.54827	2.831	1.38166
1	Pre-ICI	Non-responder	2.86432	2.36731	2.82928	1.0082	1.45482	3.54132	3.17949	1.35054	2.60632	3.11453	3.34092	2.78665	2.93706	4.73587	2.73778	2.70986	4.51353	3.79626	4.73798	2.53786	3.51061	3.80979	3.31891	2.65307	3.31386	1.59769	2.475	0.674724	1.33202	0.997853	2.76772	1.91483	4.52322	1.43138	4.21618	2.18162	2.94703	1.81178	2.51188	1.30865	2.0407	3.30881	3.10804	4.04291	2.75449	2.15179	2.31669
1	Pre-ICI	Non-responder	1.8498	2.92795	0.203353	NA	2.45992	3.43517	3.55017	2.7835	2.64517	2.40392	2.749	1.91555	2.84899	3.47765	2.86235	2.28333	2.9304	3.93445	4.50122	2.76438	2.99798	2.95919	3.19555	2.54135	4.42735	2.23203	-0.718306	2.1062	1.62649	0.884442	0.823327	3.38167	4.39429	2.12395	4.61757	3.42872	2.43345	2.05438	2.85103	1.28068	3.16251	1.5748	2.43208	3.95844	2.60021	2.94934	2.80369
1	Pre-ICI	Non-responder	1.22289	2.97038	3.323	2.98149	2.5853	NA	2.81947	2.37729	2.41397	2.8233	2.18994	1.69617	1.83468	4.64979	3.04762	2.15179	3.68966	4.18055	5.13767	2.65193	4.21125	3.05387	2.21299	2.77543	1.91556	3.17787	1.98907	3.08744	2.20083	2.95871	2.14175	1.60539	2.77164	0.497659	4.34499	2.33163	3.37417	3.35911	2.7551	1.66564	0.369019	2.18156	2.71266	2.53844	2.32868	2.73491	2.37449
1	Pre-ICI	Non-responder	2.17374	2.92795	3.2871	2.08776	NA	3.27736	3.13827	0.242262	2.64517	2.63232	1.93739	2.68559	3.6948	3.64802	2.86235	1.60876	3.25273	3.69356	3.54644	2.23583	1.48958	2.95919	1.78113	2.72921	2.73075	2.48028	1.51897	2.1062	1.62649	0.884442	0.823327	-0.260864	3.15625	1.3531	3.16344	-0.624802	1.22652	2.84947	2.66559	1.7369	3.16251	0.938847	3.31759	3.07411	2.88051	2.78277	1.81846
1	Pre-ICI	Non-responder	1.29256	2.17415	-0.108219	2.08776	0.500489	2.54201	2.0773	2.87696	2.77185	3.602	3.37903	2.57281	1.93002	3.32155	1.67607	2.10081	4.4891	3.39169	4.85742	2.00561	5.02147	4.26949	2.25554	1.6653	1.36757	3.73102	2.98721	2.27068	2.50679	0.405452	1.37926	1.22662	4.27626	2.85384	3.33534	2.39188	1.70834	3.60932	2.78632	1.29685	2.40512	2.89138	0.309385	2.95867	3.58189	2.10998	2.07659
1	Pre-ICI	Non-responder	1.43141	0.950306	2.27543	1.33007	0.286959	-0.454948	3.77121	3.1352	2.22551	3.29743	3.26527	0.999038	2.11531	2.79719	0.997546	1.09818	4.6867	3.20845	5.27025	2.00561	5.0829	3.74725	1.78113	2.32531	1.73629	2.87662	2.72885	2.1062	2.33826	2.23712	3.18427	2.6004	4.16995	2.12395	5.12686	2.23156	2.13133	2.05438	1.72196	2.18207	3.51308	3.05113	2.43208	0.376041	1.1128	2.94934	0.539977
1	Post-ICI	Non-responder	2.13701	2.67357	2.04401	2.25018	2.75504	3.74757	2.79616	-0.395076	2.62685	3.31673	2.98251	2.0244	1.72927	4.52774	1.69697	1.59073	3.98672	3.39658	4.3856	1.93091	4.58273	4.25522	2.50737	1.59529	2.66176	2.36149	1.76512	2.18392	-0.416877	2.58242	3.33724	2.15914	4.34438	1.72525	4.96227	2.76653	1.63481	3.31675	2.66559	1.93458	2.13892	2.83556	1.3221	2.61383	3.05053	3.17631	1.13919
1	Post-ICI	Non-responder	2.97972	3.07536	0.523482	2.53751	2.41348	2.98136	3.33488	2.08166	2.35334	3.12486	3.07341	2.41132	2.67885	4.1189	2.25005	1.69607	4.0268	3.82818	4.4486	1.96439	4.85563	3.99411	2.76215	2.42983	2.74737	2.42073	2.38168	2.38864	2.62737	2.53155	2.77875	1.95429	4.27515	1.73589	4.68825	3.13222	2.69374	2.92785	2.72862	1.25973	1.48858	3.28477	2.60849	2.79299	3.11511	2.76626	1.77847
1	Post-ICI	Non-responder	2.38505	2.592	2.41897	1.961	2.06334	3.26092	3.07782	2.4248	2.59874	3.42843	3.52186	4.16563	2.09643	3.13957	1.95447	2.08547	4.45034	3.55493	4.49248	1.56884	4.55026	4.21611	1.88499	2.5531	1.84442	3.37931	2.3108	2.46967	1.59917	1.63329	2.2973	2.17834	3.114	2.08237	3.31292	3.20174	0.23798	3.10174	2.33082	1.99381	2.35689	2.56942	2.15257	3.0621	1.72684	2.89593	1.15464
1	Post-ICI	Non-responder	3.0561	3.65026	2.63926	2.67982	1.73397	3.68271	2.43155	0.89322	2.45457	2.82052	2.2118	2.72358	3.89675	3.93817	2.12124	2.83309	NA	3.25667	4.16355	3.15036	4.02337	2.97488	2.3724	2.13257	2.71912	2.21445	2.36407	1.5917	2.81926	2.71484	2.48718	2.84584	2.66507	2.9675	3.56593	2.60884	1.5522	2.71885	2.79378	1.19143	2.4898	3.10382	1.34183	1.59517	3.01386	1.4606	0.908802
1	Post-ICI	Non-responder	2.47917	3.46167	1.98211	1.24149	1.88486	2.69778	2.69982	2.25936	2.08818	2.08531	2.3354	3.82802	1.97697	4.44179	2.38975	2.7746	2.1262	3.79094	3.83055	2.46594	3.7482	2.5526	2.39003	3.30293	2.99079	2.70554	3.02868	2.17081	2.11899	2.29642	2.9173	2.81278	3.7221	1.50313	2.76754	2.28419	3.3135	2.77004	3.04186	1.24951	2.80161	1.46426	1.30071	3.39366	3.31034	1.63522	1.8944
1	Post-ICI	Non-responder	2.06418	2.63213	1.82246	2.14896	2.51826	2.90462	2.60208	2.76732	3.24933	2.73426	3.30931	2.89817	2.6433	3.93817	2.22885	1.23953	4.13744	3.24762	3.9305	2.33547	4.78316	4.00082	-0.060579	2.4341	2.52013	2.03909	2.86606	1.62869	1.46435	2.37244	1.51609	1.10788	2.84227	2.51055	2.61478	3.34846	1.88785	2.67232	2.3888	1.94957	2.35689	2.70459	1.14357	1.3133	3.0202	2.45367	2.30772
1	Post-ICI	Non-responder	2.11873	2.79702	1.16244	2.03897	1.97582	3.10888	2.97819	1.85363	2.66535	3.07513	3.56166	2.05814	2.4511	3.43064	1.85277	2.40924	3.82021	3.60001	4.427	2.12263	4.89706	4.21031	1.94686	2.85467	2.18967	2.56774	1.70086	2.38864	1.57198	1.96866	2.22583	1.95429	3.03339	1.85781	2.84221	3.01951	1.49299	2.49091	2.66559	1.75498	1.95431	2.93946	1.77336	2.01127	2.39985	2.90476	1.68061
1	Post-ICI	Non-responder	2.66146	2.41659	2.07943	2.41585	1.35509	2.72544	2.6177	1.76572	2.60829	2.94026	3.15248	2.73448	1.99052	4.09375	2.21235	0.75388	4.5167	3.5037	4.4027	1.94182	4.61486	4.03112	2.15677	1.76239	2.31757	3.32057	2.4595	2.1062	2.40684	2.30848	2.76602	1.95806	3.99832	2.6755	4.66266	2.30726	0.65496	2.99472	2.45275	1.70393	2.08177	1.81143	0.797497	2.82497	2.43658	2.82625	2.44026
1	Post-ICI	Non-responder	3.04258	2.74851	2.97573	2.14246	2.40581	4.02942	3.17641	2.18787	2.42899	2.0278	3.35398	2.06354	2.26261	3.53983	2.56499	2.60214	2.38536	3.06715	2.24319	2.44927	3.47758	2.91896	2.57448	2.48043	2.47657	1.95879	2.95385	2.65881	2.04457	1.97793	2.43649	2.30268	3.16066	2.79055	0.728341	2.89895	0.596944	2.16471	2.50748	2.15596	2.20318	1.15879	2.45177	2.49311	2.63327	1.26158	1.93579
1	Post-ICI	Non-responder	3.27001	2.48243	2.75091	2.03654	2.07811	3.02461	3.02125	2.09021	2.40617	2.47746	2.24708	1.87358	1.40684	3.89258	2.17173	1.3448	NA	3.21991	3.0915	2.1281	3.96658	2.9472	2.90032	2.77154	2.10416	2.68238	2.40303	1.95867	2.47541	2.47356	2.58736	1.84735	3.95775	2.92472	3.65647	2.65553	2.50478	2.76241	2.99627	1.41791	1.61678	2.30667	1.89668	3.31984	2.9591	2.5033	2.03566
1	Post-ICI	Non-responder	3.42308	1.72629	3.29259	2.37068	2.26923	3.23114	2.69667	2.13396	2.38466	2.05335	2.39232	2.15203	3.11845	2.54861	2.5377	1.81484	-2.38235	3.29028	-0.197543	1.57725	1.7474	2.57012	2.91658	3.02714	2.33199	1.90136	2.03475	1.92052	2.14741	2.37244	1.75607	2.54923	1.72993	2.05918	1.6036	2.44971	-2.07724	1.74488	2.3888	1.43962	2.54083	2.801	2.60635	2.81117	3.0202	1.65793	1.91775
2	Pre-ICI	Non-responder	1.97776	2.36731	2.63248	2.19244	2.11061	1.35512	2.78996	2.28817	3.18814	1.20541	3.14629	3.14745	2.16478	3.19465	2.8715	1.67511	4.46842	5.42949	4.03603	1.69942	3.92739	3.41846	2.66986	2.17007	2.34253	1.59769	2.32339	1.13642	0.841576	0.997853	2.0403	1.31391	3.14762	1.02313	3.23224	1.60658	3.69775	1.81178	5.23906	2.08837	2.95308	2.148	2.86278	2.22413	3.7501	4.96016	-0.138608
2	Pre-ICI	Non-responder	2.89057	1.84713	2.09336	2.65009	1.58695	2.48188	1.78176	1.5009	4.89686	0.197281	3.53378	3.5259	1.83468	2.47366	1.33579	1.84612	4.66516	5.23147	4.40948	0.804131	2.68585	4.73288	0.662984	0.639288	1.91556	2.88813	1.98907	1.26245	1.87908	1.27486	-0.0046726	1.15655	1.08269	0.497659	2.94721	2.57972	2.71337	2.46227	2.91901	2.88549	NA	1.82591	1.19338	-0.281305	3.11511	3.77944	1.38166
2	Pre-ICI	Non-responder	0.904722	1.61724	2.02101	2.56283	2.7791	3.23114	1.24411	-1.02429	3.77212	2.01949	4.37234	3.30752	2.24016	4.39948	1.67607	1.35279	5.56541	5.39673	5.54679	1.1681	4.59917	4.25144	2.08906	1.88244	2.97091	2.82857	2.33785	2.1062	1.35079	2.63047	1.57993	0.836318	3.37621	1.04442	4.27443	2.20302	3.90288	1.31498	3.92657	2.25009	1.89898	2.89138	1.26501	-0.0380655	1.52202	5.31068	0.659552
2	Pre-ICI	Non-responder	2.41599	-0.152133	0.774391	1.37467	1.47357	2.85807	2.44743	2.61739	4.12766	2.38124	4.26594	3.38751	0.0962824	5.39183	-1.32918	1.35279	5.11278	5.35213	4.85742	2.1563	3.6666	4.07795	2.54	0.701551	3.76831	3.73102	2.03475	2.27068	0.944051	1.91012	3.66616	3.33712	1.02313	1.92021	4.77022	1.98566	2.96609	-0.876405	3.78884	2.85778	1.89898	2.23776	2.40968	NA	0.283246	4.82957	2.57944
2	Pre-ICI	Non-responder	1.70938	-2.84446	1.79988	1.71857	1.45482	3.32059	2.63262	1.98209	4.18499	1.99218	3.80413	3.03692	1.24347	2.92833	2.02821	0.243609	4.93428	5.09536	4.27367	1.45196	1.48958	4.92619	1.98311	1.72569	1.01912	2.64995	2.61218	2.68094	2.23087	2.03937	2.0403	1.91483	1.11608	2.58992	-0.0383816	1.2014	1.9824	1.00769	3.39412	3.15601	1.53834	-0.944233	2.19482	1.03398	3.40337	3.45415	1.55833
2	Pre-ICI	Non-responder	1.06499	-1.25791	-1.59351	1.75809	1.19567	2.96861	1.01155	1.62463	4.22315	2.18137	3.85156	3.23112	0.546632	4.02323	2.80301	1.4578	4.6136	5.01876	5.01259	1.25974	3.40316	5.06713	1.53196	0.303027	1.95711	2.40218	1.51897	1.55766	2.42899	2.42008	2.85994	3.16512	1.33444	1.78941	4.11051	1.88145	3.08128	1.0826	4.44096	3.09664	-2.34483	2.53873	1.70598	-3.17851	2.37763	4.92901	2.54362
2	Pre-ICI	Non-responder	1.62068	2.33776	0.979205	2.65009	1.25079	2.78531	1.2751	1.74314	4.13731	1.68342	3.78753	3.03692	NA	4.55299	-0.561175	1.92882	5.47638	4.58797	4.7079	2.27086	4.48876	4.87365	2.24237	0.880421	2.35689	3.04026	2.42621	1.26245	0.687618	-1.28	2.02046	-0.140465	2.93607	1.47516	4.40402	-0.149596	3.65891	2.11213	4.8799	2.63104	2.05827	2.22044	-0.152568	-1.2959	3.11511	4.11011	-0.0097581
2	Pre-ICI	Non-responder	1.8498	1.61724	0.774391	1.37467	NA	3.5273	2.44743	1.07343	3.5426	1.79771	4.44729	3.30752	-2.68827	3.44439	-0.0626465	2.28333	6.21086	5.62632	6.03942	2.1563	5.66142	3.90401	1.11978	0.151946	3.31386	2.58039	2.03475	1.15427	0.944051	1.65531	1.37926	2.50292	3.69521	1.92021	5.05487	2.96797	4.13391	2.93923	4.91453	2.56248	1.68125	2.60127	0.309385	2.95867	2.42074	5.50198	2.07659
2	Pre-ICI	Non-responder	3.08097	NA	2.11601	2.41239	2.06334	2.63264	2.88333	1.78924	4.04846	1.54397	4.14401	3.56797	2.22365	4.35779	1.76257	1.58324	5.54679	5.05865	5.04027	-1.75306	4.149	4.05488	1.97012	1.95189	2.37278	3.04026	2.53308	NA	2.21769	1.36583	1.90425	2.17834	2.74803	2.45239	4.20917	1.17362	2.93038	2.78826	3.20347	2.0525	2.64374	2.42026	2.23182	NA	2.44673	4.40594	1.75037
2	Pre-ICI	Non-responder	1.96605	2.3105	2.3927	1.75809	1.58695	2.48188	2.20233	2.25496	3.06366	1.59586	2.9781	2.0244	3.46395	4.10354	2.5377	2.37045	4.7219	4.7087	3.77368	2.37114	3.8969	3.41489	0.329122	2.72921	3.6667	2.55437	2.67319	2.19469	2.74374	3.19797	2.26894	2.73241	3.49448	0.724638	3.2709	1.88145	3.08128	2.46227	3.91148	2.18207	2.758	2.35129	1.70598	3.26439	2.79299	3.6755	2.65333
2	Pre-ICI	Non-responder	NA	-1.25791	0.979205	-2.33275	-0.98155	1.571	1.57815	-0.395076	2.49163	1.79771	2.00825	2.0244	1.53443	3.77608	2.5377	1.4578	4.6136	3.34187	3.12001	3.59943	4.58273	2.95919	3.01274	1.20987	2.60573	3.36242	-3.23757	-1.02175	1.46435	3.03923	0.647209	1.78641	3.40566	2.69238	4.27443	2.33163	3.72535	NA	3.95261	1.21979	0.369019	2.01467	3.83171	NA	2.49321	3.93582	3.41518
2	Post-ICI	Non-responder	2.51647	0.950306	1.85256	1.98602	-2.74063	2.82388	2.20233	1.62463	3.52591	2.52263	2.00825	3.81971	NA	4.75301	-0.912644	2.53033	5.31284	4.56597	3.06381	0.00724621	NA	5.27796	0.849139	0.826557	-0.794407	1.22999	-0.219765	2.19469	1.77224	2.58242	NA	0.997689	0.886581	1.51365	-0.63138	1.58966	3.29637	0.525309	1.19125	4.33638	2.19388	1.5748	2.65795	1.87673	-0.213762	4.22285	-1.72631
2	Post-ICI	Non-responder	0.0891781	1.61724	0.482718	0.863504	0.00859701	1.571	NA	2.86103	2.70229	1.79771	0.0750646	2.51699	3.15838	3.84312	1.33579	2.6184	4.66516	4.72467	2.86764	0.134441	NA	4.1959	-0.286116	0.952604	1.58552	-0.292206	NA	2.44611	NA	1.27486	3.02039	0.0128115	3.1232	2.78341	2.26382	2.461	3.50097	-1.80783	1.05689	2.58108	2.73447	2.01467	3.31759	0.725935	0.467207	4.66255	1.19105
2	Post-ICI	Non-responder	2.17374	2.07159	2.60203	1.33007	-2.74063	3.10014	3.13827	0.242262	3.65207	1.08059	-0.092783	1.91555	2.84899	3.06129	2.21235	1.60876	4.6867	4.77509	2.23496	0.949615	NA	5.23048	1.78113	1.36906	-0.230905	2.48028	0.444131	2.1062	1.07242	2.23712	2.97634	2.96493	2.98288	1.78941	1.91202	1.41817	3.39298	2.05438	1.90072	2.79655	1.68125	0.938847	2.65795	0.376041	1.1128	5.2967	-0.390408
2	Post-ICI	Non-responder	2.76138	NA	-0.898712	2.86595	0.811709	NA	NA	0.584619	2.96986	2.34068	1.41854	NA	4.16796	4.15156	1.90884	0.75388	NA	4.50326	NA	0.66356	NA	3.97172	2.08906	0.452764	2.05601	3.84812	-0.0230463	2.84103	0.687618	2.82883	3.77244	-1.32641	4.04318	2.12395	0.220565	1.41817	3.58925	2.74382	2.97598	3.05368	4.35385	2.01467	-1.4497	-1.2959	2.04026	4.50291	0.847569
2	Post-ICI	Non-responder	2.99105	2.93924	2.40451	-0.450653	-1.41513	1.75874	3.06096	0.201005	3.73364	2.93689	1.72793	2.09966	2.16478	3.11122	1.47679	2.37932	5.0913	4.92953	2.92456	2.40473	NA	5.3263	-1.56467	1.08019	0.503493	-1.22882	0.167107	-0.0083429	2.23087	NA	2.32548	1.64544	3.47163	0.451653	2.66315	0.635951	2.799	1.81178	2.93119	3.38781	2.95308	1.86775	3.31759	NA	-0.001204	5.01656	-1.32477
2	Post-ICI	Non-responder	NA	-1.25791	-0.898712	1.1536	2.08848	0.73424	2.90912	1.16275	4.05975	4.35214	2.00825	4.13096	2.19288	3.38428	NA	NA	6.03721	4.59967	4.99767	1.68035	4.67095	5.6176	-1.18941	0.452764	3.00281	2.62483	-3.23757	NA	-1.1145	1.91012	3.23189	2.91021	3.55769	NA	3.07725	-1.68416	3.58925	0.962136	3.80322	3.76283	0.369019	NA	4.03321	NA	2.04026	5.90715	-0.0097581
2	Post-ICI	Non-responder	1.8498	NA	-0.898712	0.27691	0.811709	NA	NA	1.89423	3.32842	0.916817	2.749	0.999038	NA	3.38428	-0.561175	0.75388	1.73517	3.44929	2.38012	0.66356	4.03629	3.70619	0.477721	0.452764	0.339571	NA	-0.0230463	2.1062	0.687618	1.91012	-0.226976	-1.32641	1.23482	2.12395	NA	2.63561	0.399907	NA	2.26959	1.60025	-1.58347	-1.62556	-1.4497	-1.2959	3.11511	3.4439	0.847569
2	Post-ICI	Non-responder	1.8498	2.51541	-0.898712	0.27691	2.99992	2.09717	2.0417	-0.395076	2.28904	2.18137	2.42565	0.999038	0.288449	2.67108	2.77239	1.4578	2.96019	4.94988	3.3011	1.25974	NA	3.93072	1.23057	2.36364	1.15685	2.36149	1.45439	0.531845	1.46435	NA	1.18767	1.28252	2.23541	1.72525	NA	2.63561	0.399907	NA	2.66559	1.90103	1.16946	-1.62556	2.75888	2.18996	NA	3.93582	-0.0097581
2	Post-ICI	Non-responder	2.41599	2.7401	3.13012	0.573272	2.26923	2.35354	2.86906	0.766588	3.38502	2.29895	1.60468	3.22284	2.49527	2.87414	2.93954	2.72322	4.23371	4.15077	2.08899	1.42721	2.60997	4.35649	2.54	2.23798	1.36757	1.90136	2.98721	NA	-0.57622	2.76569	1.75607	3.07755	2.84227	NA	-0.260989	-0.433416	2.19118	NA	1.59547	2.25009	2.77907	1.00973	2.93391	1.69629	2.8093	4.54492	1.53548
2	Post-ICI	Non-responder	2.17374	NA	0.203353	0.71877	-2.74063	0.887773	NA	-0.864462	1.63127	0.271496	NA	2.68559	NA	4.64979	NA	-1.63154	3.63161	4.64557	3.27658	-0.88397	NA	3.38051	-2.59166	-2.69623	-5.2911	2.69202	0.444131	1.8026	-2.90367	3.09411	0.213432	NA	2.98288	3.14884	NA	3.28633	3.39298	2.62981	1.90072	1.4493	-0.426312	-0.22591	2.16416	NA	3.4938	5.37198	1.10097
2	Post-ICI	Non-responder	2.01005	1.34366	NA	NA	1.00365	1.80493	2.11889	0.720262	3.6996	1.88304	2.00825	2.88353	3.36017	4.11134	1.33579	1.84612	4.76304	4.90907	3.68703	1.60547	3.49441	5.00979	1.23057	1.93522	1.58552	-0.292206	1.7081	1.66067	2.46374	1.27486	2.96886	2.82996	-2.09766	1.97741	3.75835	-1.68416	4.16906	0.774572	2.57016	3.63807	3.58722	NA	4.20998	3.19126	2.32868	4.58198	2.69498
3	Pre-ICI	Non-responder	2.16373	2.81951	2.24902	1.63704	0.307877	-0.369663	1.99213	1.75264	2.91905	2.34214	3.03866	2.75472	2.85062	3.0951	1.8791	2.75252	4.21888	2.6626	4.06891	0.291928	2.00618	3.4652	2.57689	2.10679	1.1331	3.17948	1.80598	2.10862	1.9146	2.26861	0.773593	2.14307	2.44673	1.35447	-0.489179	3.49282	2.16346	2.27089	3.21084	-0.696851	1.33561	2.88616	2.09	1.97705	2.18623	2.23169	1.13052
3	Pre-ICI	Non-responder	2.78397	2.69484	2.43224	0.936365	1.55921	2.67647	2.54221	2.74628	3.33899	-0.0037883	2.69758	2.77636	-0.310971	3.21843	1.56714	1.22923	3.55708	2.89872	2.84975	2.87944	3.58251	2.71596	1.82359	1.82701	1.98331	2.97012	1.49419	1.63331	1.58399	2.22927	1.86252	2.12764	-0.075379	2.43652	1.41168	2.39263	2.52572	2.19519	3.38701	1.50124	3.28586	2.92719	1.90521	NA	2.00615	3.46513	0.845899
3	Pre-ICI	Non-responder	2.5647	1.34673	2.24902	2.61444	1.84543	2.99696	1.99213	1.99774	-2.56596	2.53591	2.92438	2.55635	0.775802	3.44656	2.15005	1.89549	4.3064	0.62915	4.14262	0.291928	4.02882	2.87104	1.84249	1.5226	2.03341	3.17948	2.43889	2.10862	1.9146	1.74396	1.41089	0.28813	3.70383	1.89624	3.20604	2.32365	1.89929	3.1731	2.26261	2.44419	1.77163	1.51677	2.33586	2.36752	2.47506	4.14111	1.72248
3	Pre-ICI	Non-responder	0.322603	NA	NA	1.63704	2.66492	3.58957	2.74954	1.45722	3.66075	2.9301	4.00357	3.5258	3.14786	4.4659	0.026456	2.75252	4.54102	4.24626	4.40474	2.56897	4.72198	2.94275	-0.30517	0.111449	3.9758	2.45526	-0.717102	0.591233	1.74842	0.597652	3.78822	2.00631	4.28337	4.17755	4.97561	2.32365	NA	3.52807	3.96141	1.81233	3.72362	1.91372	2.21816	2.6745	2.9217	4.80188	1.13052
3	Pre-ICI	Non-responder	2.6886	2.24562	1.88093	1.02099	2.24926	1.42965	-2.15268	2.23238	3.08539	2.55159	3.77751	2.56556	0.928639	3.56372	2.46698	1.84368	4.64102	3.81953	4.83999	2.00116	4.39178	3.2461	1.78588	1.04436	3.34873	3.39639	2.39364	0.629663	2.52795	2.4312	3.82965	2.41149	3.07901	1.9665	3.43181	2.12821	3.04622	2.52051	4.9984	2.21567	1.83563	2.64392	1.58599	3.28331	2.64654	3.1184	1.08198
3	Pre-ICI	Non-responder	2.53523	3.02023	2.05161	1.85301	1.42088	3.55311	2.57052	2.39003	2.79645	0.512108	3.35035	2.0013	NA	3.6708	2.37807	1.06038	4.8241	3.9385	4.94075	2.88589	4.13979	2.57264	2.17374	2.76918	3.63321	3.40283	2.65032	2.91356	1.74842	3.46754	3.77993	1.01439	3.04101	1.94557	3.89775	2.82575	2.57992	1.44858	4.93693	1.74469	3.39765	3.07901	0.91407	3.54678	2.55977	4.38411	1.35591
3	Pre-ICI	Non-responder	1.91185	3.41575	2.24902	2.78183	2.57272	1.79802	2.6628	2.95188	3.81083	2.11825	1.93988	1.27146	3.3942	2.62946	2.37807	1.56845	3.54019	3.18048	2.63818	-0.858629	3.26463	3.01106	1.48175	2.69123	2.03341	2.17278	1.80598	2.62845	1.9146	0.196599	1.8514	1.01439	3.08462	2.16971	3.04997	2.10814	-0.450223	2.50205	1.72762	2.44419	3.27028	2.88616	2.09	2.36752	1.34122	0.546009	-0.933988
3	Pre-ICI	Non-responder	2.5487	1.437	1.46677	1.4326	2.17684	2.10321	NA	2.03815	3.28514	1.90508	3.93278	3.31916	2.90942	4.64028	2.27887	2.28886	4.25932	3.60564	5.29193	0.613619	4.46726	1.81558	NA	2.23219	3.54254	3.77914	1.5712	2.21814	2.62214	2.85249	2.0599	NA	NA	0.743439	4.05534	2.61885	1.3628	2.75112	2.71275	0.739592	3.22103	2.09158	1.65207	1.89313	3.16236	4.12498	2.50405
3	Pre-ICI	Non-responder	2.72991	3.35337	1.75948	1.63704	0.705318	1.97379	2.74954	1.45722	2.82809	2.44228	2.73396	1.89321	-0.708521	4.3456	2.47986	2.48724	5.15011	3.56076	5.10342	2.30003	5.73443	3.13868	0.99961	1.69227	3.22032	3.7318	3.2131	2.10862	NA	1.38683	3.54587	3.32336	3.20808	1.81892	2.87495	0.910883	-0.450223	2.70125	3.85426	1.81233	1.94848	1.26805	1.18896	NA	2.9217	4.62394	1.59568
3	Pre-ICI	Non-responder	2.69606	2.32044	2.86669	2.73595	2.87804	2.04303	1.88673	1.5913	2.17837	-0.143211	2.08374	1.96362	3.3942	3.05181	2.0401	0.787543	3.67784	1.78698	3.43468	1.85883	2.52985	2.71596	1.67336	3.22933	2.14831	1.09801	2.57831	2.01633	1.31088	2.17114	2.67562	2.28498	1.53977	1.81892	0.0708777	1.392	0.761871	1.44858	1.82813	1.53191	3.26074	0.523373	0.679729	1.69495	1.11994	3.76124	-0.63844
3	Pre-ICI	Non-responder	2.26925	2.58819	1.59732	2.18198	1.87824	2.54816	0.771026	0.969095	1.75689	1.82214	3.01534	-3.52661	0.870228	4.39748	3.26278	1.60658	5.16127	3.23662	4.62377	2.54291	4.50346	3.3366	1.52426	2.9026	3.64046	2.5468	1.71983	1.8574	2.49229	2.19743	2.56249	1.61887	2.80065	2.10262	2.84526	2.82575	0.528139	2.1325	5.02408	2.417	2.81219	2.81949	1.74051	3.30186	3.31709	4.93237	0.945855
3	Post-ICI	Non-responder	0.470066	2.45383	2.08429	1.49965	1.70047	3.7967	1.8023	2.84631	2.75589	1.35897	2.80834	2.76625	-2.32645	4.16782	2.23984	2.01814	4.49983	4.96728	4.34744	2.74217	3.29578	4.03181	2.43857	2.19416	1.53901	2.84613	2.30476	2.35932	2.04579	1.59846	0.696445	3.08947	3.81482	1.96064	4.37983	2.82575	3.38263	2.105	2.37671	1.65544	-0.94329	2.9081	2.45122	2.18545	2.72938	3.92116	2.35186
3	Post-ICI	Non-responder	2.89562	1.55508	1.33964	2.08419	0.830041	3.27394	3.78536	1.32872	2.55781	1.6997	3.9823	3.20819	1.7197	4.46108	1.72179	2.25038	4.49983	5.79792	5.82394	2.44076	4.7334	3.685	-0.0617351	1.35578	3.66733	2.57814	2.87732	0.699072	-1.81853	2.53172	2.49215	0.0304188	4.66907	1.81892	5.09275	1.93878	3.38263	2.105	3.4288	2.01967	1.13084	1.26805	1.8539	1.17273	0.928415	3.1827	0.986325
3	Post-ICI	Non-responder	2.16373	-2.35776	2.07261	2.42504	1.71348	3.09151	2.89362	0.698341	3.08539	2.80026	2.92438	2.46868	NA	4.29453	1.99366	2.16192	4.7046	4.68625	3.89212	1.20211	4.02882	3.52249	2.41462	2.59177	2.5605	2.60151	2.63052	2.22865	2.47895	3.20565	1.64789	2.83463	3.3435	2.19441	3.4995	3.06007	3.06656	1.99547	3.53149	1.5524	2.5185	2.43273	2.90704	2.83154	2.8016	3.80485	1.51388
3	Post-ICI	Non-responder	2.45275	2.96781	2.58886	-1.60602	2.15031	2.28209	-0.603896	1.37951	0.0315363	2.17308	2.4397	3.65745	1.53454	4.8278	0.98776	1.02652	4.4728	4.94898	5.0156	2.2771	4.37236	3.44255	2.86971	0.993126	3.51135	2.62275	1.53814	-2.84284	2.51762	1.29014	2.52685	1.83049	4.44848	1.90777	4.6701	1.18963	4.26612	1.68404	3.35891	NA	2.43323	1.99166	2.65442	3.44655	2.6811	3.5029	2.39644
3	Post-ICI	Non-responder	2.88423	2.56571	0.925234	1.59072	1.13345	3.09945	2.11085	1.61887	2.73971	3.20011	4.21807	-1.9141	2.45709	3.62493	1.35332	-0.652018	4.64102	4.70905	4.81079	2.28712	4.05438	4.80564	2.59347	1.97569	2.6936	3.07205	1.66074	1.23916	1.62872	1.98416	2.30145	2.88841	4.03198	1.76617	4.18558	2.27046	3.2076	1.58635	3.47474	2.84046	2.24211	1.95829	2.10161	2.053	2.64654	4.46295	2.60899
3	Post-ICI	Non-responder	0.686601	1.61327	0.145409	1.77953	1.36961	2.74326	1.51456	2.98474	3.19346	2.48315	3.00692	2.36149	2.88172	4.25522	1.83588	0.996851	3.7687	4.27201	5.12956	2.59215	4.49541	4.52862	2.01423	2.32896	0.463442	3.14959	2.87732	2.30346	1.86904	2.47329	1.58406	1.01439	4.63412	2.07788	4.19255	1.85469	3.3593	3.07394	3.03508	1.97294	2.60551	1.75676	2.54586	2.03973	2.43717	2.64113	2.76354
3	Post-ICI	Non-responder	0.470066	1.55508	3.09003	2.49901	0.830041	3.96224	3.22862	1.88039	2.75589	2.58054	4.08562	2.76625	3.3942	4.80313	0.905728	1.74122	4.81169	4.99654	5.06839	1.53917	3.44217	4.92302	1.29028	0.916143	3.8116	2.57814	1.90202	0.699072	1.3734	2.83993	2.24368	2.46353	3.95361	1.66175	4.31701	2.95252	2.92956	1.81381	2.99661	2.31024	2.46714	2.53779	2.71835	2.99823	1.5104	4.40722	1.82496
3	Post-ICI	Non-responder	NA	-0.0547002	2.5022	0.500935	1.58721	1.79802	3.88452	0.424224	2.6269	1.2248	2.59144	2.92908	1.86294	3.26686	2.62021	2.62597	4.21888	4.27201	4.24657	1.53917	3.53211	3.60437	2.37103	-0.882361	1.53901	2.3671	2.87732	2.0555	1.22308	1.48473	1.94331	3.00225	3.86258	1.81892	4.53508	2.16511	3.53618	1.91754	2.69404	2.62433	2.31408	2.53779	0.91407	2.92748	2.65911	2.88639	2.35186
3	Post-ICI	Non-responder	2.16373	2.26342	2.76667	0.985629	2.36851	3.50621	2.74954	2.05301	3.57943	2.82272	3.72504	3.25807	3.00688	3.88095	1.11002	1.96685	4.74276	3.56076	3.99123	0.477652	3.87231	4.32133	0.489957	2.27654	2.43303	2.45526	2.30476	1.7559	1.99102	2.26861	2.07105	0.0304188	3.29419	1.40824	2.87495	2.82575	2.78995	3.1731	2.4704	2.08266	2.97585	2.97199	1.79346	0.8444	2.60033	3.21449	2.22907
3	Post-ICI	Non-responder	2.16373	2.04401	0.415776	1.34779	0.705318	0.29224	3.35848	1.68426	3.40157	1.9241	4.08562	2.12594	2.47582	3.62941	2.74812	1.74122	4.91972	4.0369	4.79597	1.96919	4.23572	4.2804	2.62407	1.42965	2.77095	2.89423	2.87732	2.62845	0.59843	1.89406	1.80315	2.68134	3.66125	1.93339	4.16835	1.54702	3.36306	1.99547	4.47691	2.6797	0.892115	1.62671	1.79346	NA	2.76995	4.30757	1.94686
3	Post-ICI	Non-responder	-1.27528	2.54967	1.86357	1.67536	1.29829	2.99696	2.81357	2.07098	3.32601	2.90692	3.92979	2.83482	-0.445773	3.87774	2.49073	2.26618	4.85668	3.50394	3.89022	2.19795	3.94979	4.55791	1.33822	1.93706	2.12356	1.58109	2.27849	1.96238	-1.33116	1.97116	2.83647	2.08388	3.24698	2.58737	3.99608	3.04396	1.79926	1.31985	3.96904	3.16683	3.0117	0.725172	1.86482	2.28942	3.59224	4.95749	2.141
3	Post-ICI	Non-responder	2.29613	2.74372	1.87158	2.54164	1.71348	3.09151	2.04796	2.31964	2.77062	2.60667	0.663493	2.32629	2.85062	3.17257	3.43594	2.16192	2.98302	2.1433	2.89863	2.23965	2.92543	2.25725	2.13083	2.69123	1.96484	2.29248	2.71756	3.31111	2.60102	1.97715	2.5103	3.01656	2.97764	2.03944	2.49381	2.90816	0.706144	2.70125	2.41114	2.22347	2.76522	0.0688712	1.79346	2.06406	1.74013	3.42478	2.70507
4	Pre-ICI	Non-responder	2.75888	-1.32804	1.75948	2.95827	1.32993	2.99696	3.11069	2.44272	3.68039	3.82595	1.80105	3.20819	2.8913	2.62946	2.23984	2.45036	4.3534	3.80522	2.66345	2.26259	2.94913	4.95589	3.06976	2.5658	2.08481	2.42283	2.1174	2.1848	2.04579	-0.0553443	1.94331	1.70862	2.27381	0.425554	1.98731	2.68675	1.43275	2.73572	1.7871	2.31024	2.46714	2.30956	1.69776	1.17273	2.72938	2.0081	0.546479
4	Pre-ICI	Non-responder	3.2565	2.57592	NA	0.862935	1.99502	-1.94887	2.42752	2.32735	2.70202	3.82595	2.64397	3.244	2.80268	2.81348	1.72179	1.34179	4.79557	4.78766	2.9973	NA	3.55681	5.51463	2.521	1.99999	-1.47096	1.82119	1.34135	0.457229	1.31088	2.7792	0.856988	1.20502	2.17999	1.18875	2.35204	2.66575	0.761871	2.4397	2.4704	3.18517	2.26719	1.26805	2.31963	-0.699975	3.57296	2.1082	1.2794
4	Pre-ICI	Non-responder	0.415119	3.45284	1.51585	1.55405	3.43049	3.1736	3.13877	0.912133	3.67287	3.49032	1.99319	2.72592	2.99545	2.12919	2.20596	1.91782	3.95286	3.37582	2.9973	2.2771	3.18497	4.34595	2.86971	1.49464	2.27043	-0.138905	1.86584	1.5934	1.52938	2.04983	1.83673	2.66045	3.12375	1.26761	NA	3.24706	2.18191	2.36423	2.3542	3.14682	-1.92603	2.83069	0.351469	2.39359	3.46848	2.92632	0.506367
4	Pre-ICI	Non-responder	1.58009	1.86985	2.82138	1.04761	2.15031	3.47282	1.30395	0.216435	4.25951	3.2564	1.70447	-0.705316	2.44251	3.07971	1.51602	1.91782	3.13199	3.37582	3.16995	-0.0506421	2.38458	3.55242	1.86683	1.49464	2.27043	-0.138905	1.11342	2.15597	2.9297	-0.414105	0.94758	2.43306	3.50334	2.21684	1.8575	3.57273	1.4894	2.06386	2.3542	2.46373	2.12877	1.99166	1.40325	NA	2.6811	3.5029	-2.84731
4	Post-ICI	Non-responder	2.72991	2.62201	2.24902	1.63704	2.36851	2.40046	3.65661	-0.194506	2.51471	2.11825	1.93988	3.94668	3.3942	4.4269	NA	1.14486	3.67784	3.99113	2.41838	0.923776	3.26463	2.71596	2.757	1.10834	-0.380867	3.83399	NA	2.10862	1.09041	-1.28111	2.1884	1.4952	2.23079	0.831963	4.2242	2.32365	2.9027	NA	1.72762	1.81233	2.37727	NA	3.40406	NA	0.608718	3.73643	1.13052
4	Post-ICI	Non-responder	0.686601	NA	NA	2.28339	1.01658	3.45773	2.40224	1.0853	3.08539	1.40105	0.415323	2.24066	2.3256	4.65399	1.97518	1.44059	4.8241	3.99113	2.33698	2.19795	3.69674	2.41348	2.37103	0.524935	0.78089	0.932367	-0.105867	1.96238	1.42022	2.47329	2.88878	1.01439	3.58737	2.53461	3.10389	NA	3.88013	2.93016	1.28956	2.055	2.2022	0.725172	3.97523	NA	2.55977	3.77484	0.708456
4	Post-ICI	Non-responder	0.13326	2.32044	2.12525	2.73595	NA	2.59745	1.51456	2.81238	2.70202	2.48315	2.64397	3.244	0.115645	3.86853	2.88163	NA	3.93486	3.99113	4.52775	2.34166	3.03075	4.01409	1.2262	2.46901	1.26118	2.08076	NA	1.43787	1.31088	2.17114	2.12252	1.66059	1.8951	1.9798	3.02623	2.48578	3.02161	0.872437	2.98758	1.97294	NA	2.86067	2.54586	2.55084	1.7023	-0.245532	3.2581
4	Post-ICI	Non-responder	3.13546	0.421283	3.35402	1.85301	1.01658	2.31596	3.39481	2.07098	2.43475	1.40105	3.42229	2.24066	2.3256	4.61597	1.97518	0.542631	4.21888	4.77056	4.18975	2.51339	3.69674	3.8101	2.37103	3.29354	-0.110379	2.3671	2.38081	1.51485	2.01562	0.911124	0.106386	1.74489	3.04101	1.35447	4.60687	1.85469	3.88013	2.27089	0.867931	1.34881	3.17866	2.62868	4.09136	2.47726	-0.230388	4.25419	2.141
4	Post-ICI	Non-responder	1.21865	2.26342	NA	-0.234322	-1.14354	2.99696	3.65661	1.45722	2.51471	2.44228	1.53509	3.5258	-0.708521	4.86643	1.11002	2.16192	3.67784	3.68097	4.31194	2.30003	3.26463	2.94275	2.757	1.10834	2.33455	NA	2.43889	3.44105	1.74842	2.26861	1.27598	2.92846	3.0187	2.03944	1.62195	2.59643	3.10478	-2.22962	2.1463	NA	1.33561	1.91372	3.82227	3.57174	3.18436	3.0829	1.59568
4	Post-ICI	Non-responder	1.76723	2.12092	1.75948	1.23687	-4.05824	2.20284	2.98226	-0.83165	3.43278	2.34214	2.59144	2.12594	3.3942	5.64079	0.48388	2.62597	5.11418	4.80036	4.32782	2.44076	3.53211	4.94501	2.06396	1.69227	2.55468	1.44417	-0.105867	1.7559	2.43585	1.89406	0.557924	2.58857	3.66125	1.05064	3.89775	2.42042	3.75221	-0.660688	3.41316	NA	0.707748	1.82425	3.83232	0.574934	3.92058	3.95291	1.89395
4	Post-ICI	Non-responder	2.47441	NA	1.01288	-0.234322	1.48973	1.97379	3.35848	-0.194506	2.11381	2.70671	1.93988	3.94668	3.3942	5.53169	2.47986	1.74122	4.42847	4.32217	3.4093	0.923776	3.87231	4.05627	2.13083	1.10834	2.11479	1.82119	1.80598	1.7559	-0.153947	1.89406	2.39783	2.68134	3.20808	2.55064	2.56474	-0.254509	3.43981	2.95638	1.46167	1.81233	1.33561	2.97199	4.1461	-0.188051	4.05798	1.85516	2.66773
4	Post-ICI	Non-responder	3.13546	1.06472	3.35402	2.82081	2.79304	0.29224	2.31012	0.424224	NA	1.6997	-0.858928	2.92908	NA	5.37662	-1.15676	3.17037	2.02254	2.49778	NA	2.99137	-1.39058	3.2275	3.19222	2.5658	0.169035	1.82119	2.87732	0.0549532	-1.81853	-0.0553443	1.94331	0.0304188	3.95361	2.68742	1.62195	NA	3.64823	3.93642	2.79407	3.10074	-0.94329	1.26805	3.72853	NA	1.92394	2.59587	1.59568
4	Post-ICI	Non-responder	2.85786	1.61327	-1.13703	0.862935	NA	2.04303	3.87076	-1.56048	-0.823637	2.48315	2.29558	2.92908	3.3942	3.59465	-0.224902	-0.124041	3.67784	2.83045	2.07538	1.85883	3.94148	2.71596	-0.645365	1.3006	-1.47096	2.81076	1.68777	0.457229	1.31088	1.55081	1.21407	2.28498	1.06727	1.9798	2.03269	NA	3.02161	0.872437	2.8349	NA	-0.00414	NA	2.31963	NA	3.28377	2.45089	2.84545
5	Pre-ICI	Responder	1.09622	1.80656	1.07941	2.01866	0.812895	2.68809	2.17235	0.849951	2.82811	3.10447	2.83996	2.23983	2.69862	3.14892	1.16398	0.917852	4.02699	3.48523	2.91371	1.70548	2.63919	3.61792	0.805992	0.862824	1.72831	3.03133	2.53262	2.10792	1.64765	2.93903	0.970357	1.70493	3.26396	1.59547	2.23123	1.06598	1.72757	2.5566	2.79569	1.95199	1.4841	2.15147	1.23319	1.12763	2.25933	2.86402	0.984349
5	Pre-ICI	Responder	1.27373	2.00127	1.24083	1.06567	1.75195	1.41375	2.72053	1.86966	3.09006	3.40366	2.50582	1.53282	2.01272	2.85135	1.32975	1.11534	4.30137	2.76173	3.64292	1.21175	3.29988	4.43806	1.96613	1.94599	2.81542	0.94683	1.37787	2.39965	1.87447	1.89498	1.20136	2.37317	3.5173	2.43216	2.98621	1.33784	1.93602	3.22242	3.05599	2.83729	2.84577	1.97544	2.10102	1.27749	0.775164	3.51761	1.19759
5	Pre-ICI	Responder	1.27373	1.45411	2.28244	2.65326	2.59784	1.97247	1.99518	1.078	3.09006	3.6129	3.11108	2.76865	2.01272	1.96732	1.95524	1.11534	4.20925	3.96485	4.31661	3.10725	3.29988	5.63012	1.07598	1.10947	1.25214	2.77827	2.01708	1.04021	1.22224	1.89498	1.20136	1.92937	2.90664	1.00291	2.06992	2.23215	1.93602	0.736483	2.59176	2.83729	1.8194	1.97544	1.41904	1.27749	2.61026	2.80372	1.19759
5	Pre-ICI	Responder	2.13005	1.31449	1.07941	0.858613	3.03603	2.68809	3.28044	0.849951	3.16778	3.31066	1.27686	3.15478	1.82544	4.70393	1.73644	2.03795	5.31172	4.85121	4.54818	1.00081	4.67404	4.78631	0.805992	0.862824	1.05065	2.47116	1.20732	1.59579	1.0471	1.01892	0.970357	1.11278	1.71535	0.735302	3.54216	3.17626	1.72757	2.89077	3.40665	1.95199	2.5173	1.77491	1.23319	1.12763	1.59922	2.60605	0.984349
5	Pre-ICI	Responder	2.13005	1.31449	4.96035	0.858613	0.812895	2.1468	3.11682	1.60271	2.38302	3.10447	2.2605	2.76865	1.82544	3.14892	3.30455	0.917852	4.40466	3.69656	3.85544	1.00081	2.3964	5.1679	2.60075	0.862824	1.05065	3.03133	2.21013	0.794524	1.0471	1.01892	0.970357	2.12355	2.43061	1.59547	2.74031	2.4768	2.67816	2.12092	2.35418	2.52156	3.33865	2.6969	2.63909	6.84638	1.59922	3.5908	2.16978
5	Pre-ICI	Responder	1.93262	1.45411	1.85366	1.80421	2.59784	1.97247	3.20095	1.86966	1.92691	3.15884	2.83996	2.07059	1.48915	4.23181	2.39012	2.30396	4.93985	5.14929	4.77405	1.21175	3.11139	4.8399	1.07598	1.94599	1.97613	1.83667	1.37787	1.04021	1.87447	1.89498	1.20136	1.2851	3.1401	1.88773	3.19624	1.33784	2.94248	2.89077	3.05599	2.26471	0.765152	1.40963	2.91116	1.27749	1.96671	3.69407	1.19759
5	Pre-ICI	Responder	1.52827	1.66042	1.47523	3.57141	1.30621	3.2935	3.75878	2.22755	3.80877	3.24515	2.37471	3.59011	1.68555	4.60286	1.56965	1.39419	4.35967	4.52203	3.64292	2.816	3.46656	3.82109	1.43714	1.44508	2.81542	2.77827	1.62376	2.24491	1.47384	2.22021	1.51934	1.53321	3.46089	1.36151	2.74031	1.701	4.20257	3.64712	2.91721	1.69812	2.84577	2.25792	2.42425	2.14314	1.28915	3.3867	1.49508
5	Pre-ICI	Responder	1.52827	1.66042	1.47523	2.65326	1.30621	2.68809	4.22847	1.39263	3.80877	3.24515	2.37471	3.59011	1.68555	3.73101	1.56965	1.39419	4.11085	4.09483	3.9815	1.50655	3.66251	4.04043	1.43714	1.44508	1.53576	3.49119	1.62376	1.37475	2.66308	1.47443	1.51934	1.53321	1.99503	1.36151	3.32099	2.61952	4.55825	2.89077	2.91721	1.69812	2.24768	1.62385	3.80596	1.49712	1.28915	2.16958	1.49508
5	Pre-ICI	Responder	1.70383	2.1728	1.07941	1.55222	0.812895	2.1468	1.27737	0.849951	3.67321	3.7956	3.06078	2.97459	2.17846	2.63804	2.46332	2.03795	5.03951	4.85121	4.42044	1.00081	2.3964	5.22272	0.805992	2.85674	1.05065	1.54308	1.20732	0.794524	1.0471	2.70939	1.73129	1.11278	3.26396	0.735302	2.74031	1.06598	3.24626	3.58702	3.63639	3.24609	0.415317	1.77491	1.23319	2.03504	3.33076	3.72691	0.984349
5	Pre-ICI	Responder	3.14668	1.80656	1.07941	2.01866	2.31601	2.68809	1.79318	1.60271	2.82811	2.21305	3.42125	2.76865	2.69862	3.14892	1.73644	0.917852	4.1901	4.04423	4.04063	2.17684	3.02851	4.63283	0.805992	0.862824	1.72831	2.0805	1.20732	1.59579	1.0471	1.01892	2.59505	2.12355	3.7888	0.735302	2.74031	1.93738	1.19038	3.16191	3.63639	1.95199	1.4841	1.26396	1.86541	1.12763	3.05372	3.08278	2.16978
5	Pre-ICI	Responder	1.27373	1.45411	1.24083	1.80421	1.01814	1.41375	2.40297	1.86966	3.09006	2.86381	2.50582	2.46143	2.01272	4.84338	1.32975	1.11534	4.54694	3.48523	4.40365	1.21175	3.46656	4.3173	3.2179	2.47207	1.25214	3.34322	2.79603	2.39965	1.22224	1.89498	1.20136	1.92937	2.90664	2.43216	2.06992	2.7801	2.35429	1.84115	3.05599	1.30122	1.8194	1.40963	1.41904	1.27749	0.775164	3.69407	1.95206
5	Pre-ICI	Responder	2.72612	1.45411	1.85366	2.65326	1.01814	1.97247	2.98065	1.86966	3.09006	2.49252	2.83996	2.46143	1.48915	4.09894	1.32975	1.11534	4.20925	3.74488	3.49221	1.21175	3.61596	4.65293	1.96613	1.10947	1.97613	3.34322	4.21223	1.04021	1.22224	1.89498	1.20136	1.92937	2.28225	1.00291	2.06992	1.33784	1.34456	0.736483	1.90306	1.30122	0.765152	1.40963	2.10102	1.27749	0.775164	3.08278	1.19759
5	Pre-ICI	Responder	2.2481	1.66042	2.15318	2.65326	2.09199	2.68809	1.64085	1.39263	3.80877	2.86381	2.83996	2.76865	3.02315	4.1446	2.2592	1.39419	3.96825	4.85121	4.58837	1.50655	3.23974	4.81038	2.35235	1.44508	3.18732	2.2228	1.62376	1.37475	1.47384	1.47443	2.36031	2.71209	3.46089	2.8265	3.05967	2.61952	1.56974	2.89077	2.91721	2.67047	1.20757	1.62385	2.91116	1.49712	3.48971	4.20213	1.49508
5	Pre-ICI	Responder	1.52827	2.27678	1.47523	3.32512	1.30621	2.25231	2.72053	2.22755	3.80877	2.86381	2.37471	1.73518	2.27924	3.14892	1.56965	2.66082	4.46964	2.4087	4.12501	2.305	2.63919	4.39892	2.35235	1.44508	1.53576	2.77827	2.32582	3.73632	1.47384	2.70939	2.36031	2.23985	3.86033	1.36151	3.32099	1.701	2.67816	2.28122	3.77145	1.69812	2.24768	3.03301	2.42425	1.49712	1.28915	2.69726	1.49508
5	Pre-ICI	Responder	3.23511	1.45411	2.28244	2.65326	1.01814	2.3742	2.72053	1.86966	3.09006	3.6129	2.0702	2.07059	2.01272	3.39549	1.32975	1.82875	4.38795	4.73638	3.77936	1.96032	3.75134	4.3173	1.96613	1.10947	1.25214	3.08823	2.79603	1.04021	1.87447	1.89498	2.00026	2.98634	2.28225	1.88773	2.74031	1.33784	1.34456	2.45939	3.40665	1.30122	2.422	1.40963	1.41904	1.85599	1.96671	2.0008	1.19759
5	Pre-ICI	Responder	1.70383	2.46464	1.07941	1.55222	2.31601	2.68809	2.72053	0.849951	3.67321	1.72906	2.57913	2.97459	2.17846	3.82376	1.73644	1.58398	4.99606	4.19099	3.85544	1.70548	3.89862	5.1109	2.21001	1.6667	1.72831	3.43381	1.79416	0.794524	2.07042	2.43615	3.33983	3.12891	3.09633	2.52013	2.74031	1.06598	2.67816	2.89077	2.35418	0.997212	2.5173	3.2549	1.86541	1.12763	3.33076	3.2727	0.984349
5	Post-ICI	Responder	1.09622	1.80656	2.35478	2.37057	1.50131	3.24319	2.47232	2.46113	3.44252	2.57482	1.85094	1.87882	1.82544	3.14892	1.16398	1.58398	3.93796	4.04423	3.25067	1.00081	2.63919	4.36682	1.67246	1.6667	1.05065	2.0805	1.20732	2.48512	1.0471	1.01892	0.970357	2.12355	3.09633	3.07907	3.76935	1.93738	2.67816	1.49376	2.35418	0.997212	2.09128	1.26396	3.33741	1.12763	3.05372	2.86402	0.984349
5	Post-ICI	Responder	2.72612	2.27678	2.15318	1.35589	1.30621	3.89193	2.27942	1.39263	2.19783	2.86381	2.37471	1.73518	1.68555	2.73676	1.56965	1.39419	4.11085	3.48523	3.9815	1.50655	2.63919	3.24677	1.43714	2.31709	1.53576	2.2228	1.62376	2.24491	1.47384	1.47443	2.88811	1.53321	2.52167	2.27248	3.05967	3.17626	2.67816	3.64712	2.17083	1.69812	1.20757	2.6969	3.27456	1.49712	1.28915	2.69726	1.49508
5	Post-ICI	Responder	3.61061	2.70726	1.85366	2.65326	1.75195	4.04662	3.56073	2.753	2.62266	3.40366	4.00376	2.07059	2.01272	3.606	1.95524	1.82875	4.30137	4.32418	3.64292	1.96032	5.23229	4.04043	2.9079	1.94599	1.97613	1.83667	2.01708	1.87446	1.87447	2.70939	2.00026	1.92937	2.90664	1.88773	2.06992	2.23215	1.93602	1.84115	4.30436	2.26471	1.8194	2.6969	2.10102	1.85599	3.66655	3.08278	1.95206
5	Post-ICI	Responder	1.93262	2.00127	1.85366	1.80421	1.75195	3.80789	3.56073	1.86966	2.62266	1.99126	2.0702	2.76865	2.01272	2.47602	1.95524	3.18517	3.63222	3.48523	2.91371	1.96032	3.11139	4.04043	1.96613	1.94599	1.97613	2.77827	2.79603	1.87446	1.87447	1.89498	2.00026	1.92937	2.28225	1.88773	2.06992	2.23215	3.81988	1.84115	2.59176	3.24609	1.8194	1.97544	2.10102	1.85599	1.96671	2.45741	1.95206
5	Post-ICI	Responder	2.2481	1.66042	1.47523	1.35589	1.30621	3.52168	2.27942	2.753	2.95044	3.24515	1.68374	3.09718	1.68555	3.46913	2.2592	1.39419	3.42941	3.48523	4.25553	2.305	2.63919	4.04043	1.43714	1.44508	1.53576	2.77827	3.15007	1.37475	1.47384	1.47443	1.51934	4.40506	2.90664	1.36151	3.32099	1.701	2.67816	1.20481	2.17083	1.69812	1.20757	1.62385	1.68381	1.49712	3.05372	3.63761	1.49508
5	Post-ICI	Responder	2.72612	2.00127	1.85366	1.80421	1.75195	4.04662	2.72053	1.86966	4.34324	1.99126	2.83996	2.76865	2.69862	3.14892	1.95524	1.82875	3.3162	2.76173	3.90401	1.96032	3.11139	3.6975	1.96613	1.94599	1.97613	1.83667	2.01708	3.3373	1.87447	2.70939	2.00026	1.92937	2.90664	2.8265	2.74031	2.23215	1.93602	3.4919	2.59176	2.26471	2.84577	1.97544	2.10102	1.85599	3.05372	2.45741	1.95206
5	Post-ICI	Responder	2.72612	5.0656	1.47523	3.02795	1.30621	4.73369	2.27942	2.753	2.95044	2.86381	3.70942	1.73518	1.68555	3.14892	1.56965	1.39419	4.66723	3.82199	4.58837	3.19259	3.46656	4.68582	3.30801	1.44508	1.53576	1.30784	1.62376	1.37475	1.47384	2.22021	2.36031	3.06728	3.67439	1.36151	3.05967	2.61952	2.67816	1.20481	3.77145	2.67047	1.20757	1.62385	1.68381	1.49712	3.48971	3.3867	1.49508
5	Post-ICI	Responder	1.27373	1.45411	1.85366	1.80421	2.59784	3.67187	1.42461	2.753	2.62266	2.49252	3.53616	1.53282	2.69862	1.96732	1.95524	1.82875	3.3162	3.16837	4.31661	1.21175	2.32873	2.95453	1.96613	1.94599	1.25214	1.83667	2.01708	1.87446	1.22224	2.35891	1.20136	1.2851	3.67439	1.00291	2.44371	2.23215	2.94248	0.736483	3.40665	1.30122	1.8194	1.40963	2.10102	2.26778	1.96671	2.80372	1.95206
5	Post-ICI	Responder	1.93262	2.00127	2.61255	3.18418	1.75195	4.04662	1.99518	3.69093	2.62266	1.99126	3.33922	2.76865	3.16159	3.14892	2.72382	1.82875	4.30137	2.76173	4.12501	1.96032	3.46656	2.58765	1.96613	1.94599	1.97613	1.83667	2.01708	1.87446	1.87447	4.15588	2.00026	2.71209	2.28225	2.8265	2.74031	2.23215	3.1658	1.84115	2.59176	2.26471	2.84577	1.97544	2.10102	1.85599	3.66655	3.85128	4.04219
5	Post-ICI	Responder	1.09622	2.46464	2.04072	1.55222	0.812895	3.75501	1.79318	2.09485	2.82811	3.10447	3.25224	2.23983	3.08013	3.6823	2.46332	0.917852	4.80788	4.19099	4.54818	1.00081	3.02851	4.85734	0.805992	0.862824	1.72831	2.0805	2.53262	2.48512	1.0471	1.01892	2.88811	1.70493	3.7888	1.59547	2.74031	2.4768	2.89335	2.12092	3.13327	2.92884	1.4841	1.77491	1.86541	1.12763	3.56307	2.60605	2.16978
5	Post-ICI	Responder	2.2481	1.66042	2.15318	2.65326	1.30621	1.62495	3.33111	1.39263	2.19783	4.00798	2.83996	2.34254	3.02315	3.73101	2.2592	1.39419	3.19335	4.85121	3.64292	3.73804	2.97049	3.56232	2.35235	3.24857	1.53576	3.17833	1.62376	1.37475	1.47384	2.70939	1.51934	1.53321	2.52167	1.36151	2.32955	3.17626	1.56974	1.20481	3.40665	1.69812	1.20757	2.6969	4.19345	1.49712	3.48971	3.3867	1.49508
5	Post-ICI	Responder	3.61061	2.27678	1.47523	1.35589	2.09199	4.04662	3.05788	2.22755	2.95044	1.52339	3.47345	2.76865	1.68555	3.46913	2.72382	1.39419	4.46964	4.52203	4.48573	1.50655	2.97049	3.24677	1.43714	1.44508	2.81542	2.77827	1.62376	1.37475	1.47384	1.47443	1.51934	1.53321	2.90664	1.36151	3.32099	3.17626	3.02082	3.64712	3.77145	1.69812	2.84577	1.62385	1.68381	1.49712	3.48971	3.3867	2.29858
5	Post-ICI	Responder	2.2481	1.66042	2.15318	1.35589	1.30621	3.71865	1.64085	1.39263	3.44252	2.34398	2.37471	3.3646	1.68555	3.73101	2.2592	2.16226	2.91097	2.4087	3.82212	1.50655	3.23974	3.24677	2.9079	1.44508	2.31305	3.17833	1.62376	1.37475	1.47384	2.22021	1.51934	2.71209	3.46089	1.36151	1.75309	3.17626	1.56974	1.20481	2.17083	1.69812	1.20757	2.6969	2.91116	1.49712	1.28915	2.16958	1.49508
5	Post-ICI	Responder	1.52827	1.66042	1.47523	1.35589	1.30621	3.52168	1.64085	1.39263	2.19783	1.52339	1.68374	1.73518	3.02315	3.14892	1.56965	1.39419	3.63222	2.4087	4.25553	2.305	3.46656	3.82109	1.43714	2.31709	1.53576	2.77827	2.32582	2.24491	1.47384	2.22021	1.51934	1.53321	3.86033	2.8265	2.74031	3.17626	2.67816	2.89077	2.17083	1.69812	1.20757	2.25792	2.42425	2.14314	2.42591	2.16958	1.49508
5	Post-ICI	Responder	1.52827	2.70726	2.61255	2.14575	1.30621	3.89193	1.64085	3.44052	2.19783	1.52339	2.37471	1.73518	1.68555	3.46913	1.56965	2.66082	3.96825	3.04513	3.82212	1.50655	3.46656	4.04043	2.35235	1.44508	2.31305	1.30784	1.62376	1.37475	4.23117	2.22021	1.51934	1.53321	1.99503	1.36151	2.74031	1.701	3.02082	3.31795	2.17083	2.67047	4.27705	2.6969	2.91116	1.49712	1.28915	3.08278	2.81161
6	Pre-ICI	Responder	2.2481	1.66042	1.47523	1.35589	1.30621	3.2935	4.35627	1.39263	2.19783	1.52339	3.70942	3.59011	2.27924	4.31405	2.72382	3.32473	4.84099	4.09483	4.25553	1.50655	4.58016	3.24677	2.35235	1.44508	3.18732	2.2228	1.62376	1.37475	1.47384	2.70939	3.2737	1.53321	3.21022	1.36151	3.73388	1.701	2.22788	1.20481	4.06237	2.67047	1.20757	2.25792	1.68381	1.49712	2.42591	3.3867	1.49508
6	Pre-ICI	Responder	1.70383	2.70726	1.07941	0.858613	1.50131	2.44268	2.17235	2.09485	2.82811	2.21305	2.2605	2.97459	1.35705	4.18012	1.16398	0.917852	3.24376	4.55854	3.951	2.17684	2.63919	4.26601	1.67246	2.17989	1.72831	2.0805	1.20732	2.48512	1.64765	2.43615	1.73129	1.11278	2.43061	2.8265	2.23123	1.93738	1.19038	0.359226	5.10445	2.52156	3.11316	2.15147	2.3035	1.12763	2.71052	2.60605	2.16978
6	Pre-ICI	Responder	1.27373	2.96245	1.24083	1.06567	1.75195	2.3742	3.20095	1.078	3.09006	1.99126	2.50582	3.02179	2.39605	5.14244	1.32975	1.82875	5.10232	4.15568	4.40365	2.816	3.98906	3.24677	2.51254	2.47207	2.81542	1.83667	1.37787	1.04021	1.22224	1.20698	1.20136	2.98634	3.5173	1.88773	4.58897	1.33784	3.35913	2.45939	3.68853	1.30122	0.765152	2.38081	2.91116	1.27749	3.89681	2.45741	1.19759
6	Pre-ICI	Responder	3.23511	2.70726	1.24083	1.06567	1.01814	3.16427	2.72053	1.078	3.09006	2.49252	3.53616	3.42437	1.48915	5.332	1.32975	1.11534	4.00525	3.96485	4.31661	1.21175	4.37183	2.95453	2.51254	1.10947	1.25214	2.77827	2.01708	1.87446	1.87447	1.89498	2.88811	1.92937	3.5173	2.8265	3.94246	1.33784	2.67816	2.45939	1.90306	1.30122	3.66429	2.38081	1.41904	1.27749	0.775164	4.12209	1.19759
6	Pre-ICI	Responder	2.38325	1.45411	1.85366	1.06567	1.01814	1.41375	1.42461	1.078	1.92691	1.21665	3.11108	3.42437	1.48915	4.56976	1.32975	1.11534	3.89129	4.32418	4.12501	1.96032	3.87509	2.09443	1.07598	1.94599	1.25214	1.83667	2.01708	1.04021	1.22224	3.22678	3.43367	1.92937	2.90664	2.43216	3.68829	1.33784	2.94248	2.89077	1.90306	1.30122	1.8194	1.97544	1.41904	1.27749	3.05372	3.08278	1.19759
6	Pre-ICI	Responder	2.72612	2.27678	1.47523	1.35589	1.30621	2.25231	2.72053	1.39263	3.44252	2.34398	3.70942	1.73518	5.91963	4.60286	2.2592	2.16226	4.24062	5.11905	4.6842	1.50655	4.12824	2.84229	1.43714	1.44508	3.18732	1.30784	3.15007	2.24491	2.18768	1.47443	3.2737	1.53321	2.90664	3.22582	3.90309	3.17626	1.56974	2.89077	2.17083	2.67047	2.24768	1.62385	2.42425	1.49712	3.82407	3.85128	1.49508
6	Pre-ICI	Responder	1.52827	2.27678	2.61255	1.35589	1.30621	1.62495	2.72053	1.39263	3.44252	1.52339	2.83996	1.73518	2.27924	4.46567	1.56965	1.39419	4.35967	4.32418	4.48573	2.305	4.58016	2.27822	1.43714	2.85674	2.31305	1.30784	1.62376	1.37475	1.47384	1.47443	2.88811	2.23985	1.99503	1.36151	3.54216	1.701	1.56974	1.20481	2.17083	3.24609	1.20757	1.62385	3.56459	1.49712	2.42591	4.20213	2.29858
6	Pre-ICI	Responder	2.72612	2.27678	1.47523	1.35589	2.59784	1.62495	2.72053	1.39263	2.95044	1.52339	2.83996	3.59011	1.68555	5.53424	4.40311	3.32473	3.81	4.32418	4.77405	1.50655	4.37183	3.82109	2.9079	1.44508	4.28234	3.49119	1.62376	1.37475	1.47384	3.07405	2.36031	1.53321	3.46089	2.27248	3.73388	3.17626	3.29752	2.28122	2.91721	1.69812	3.26733	1.62385	1.68381	1.49712	1.28915	3.3867	1.49508
6	Pre-ICI	Responder	1.52827	1.66042	2.15318	2.65326	4.34889	2.68809	3.75878	1.39263	2.19783	2.34398	2.37471	1.73518	2.27924	5.39003	2.72382	3.32473	3.96825	3.48523	4.77405	2.816	3.66251	2.27822	1.43714	1.44508	3.48273	3.17833	1.62376	1.37475	1.47384	1.47443	2.88811	1.53321	3.46089	1.36151	3.90309	1.701	3.02082	2.28122	2.17083	1.69812	2.24768	2.25792	1.68381	1.49712	3.05372	2.69726	1.49508
6	Pre-ICI	Responder	1.52827	2.70726	2.61255	1.35589	1.30621	2.68809	3.56073	2.22755	2.19783	1.52339	2.83996	1.73518	2.27924	4.84338	2.2592	2.16226	3.81	3.82199	4.12501	1.50655	3.83501	3.24677	1.43714	2.85674	2.81542	2.77827	1.62376	2.78385	1.47384	1.47443	1.51934	1.53321	2.52167	1.36151	4.19155	1.701	3.02082	1.20481	2.17083	3.65644	1.20757	1.62385	1.68381	1.49712	2.42591	2.16958	1.49508
6	Pre-ICI	Responder	2.72612	1.66042	1.47523	1.35589	1.30621	1.62495	2.27942	1.39263	2.19783	1.52339	3.47345	2.34254	1.68555	4.31405	2.2592	2.66082	4.66723	4.99134	4.6842	2.305	4.99826	2.84229	2.35235	3.5564	2.31305	2.2228	2.79603	2.78385	1.47384	1.47443	1.51934	1.53321	3.21022	3.22582	4.05452	1.701	2.22788	1.20481	2.17083	1.69812	2.24768	1.62385	1.68381	1.49712	3.05372	3.63761	1.49508
6	Pre-ICI	Responder	2.38325	1.45411	1.24083	1.06567	2.59784	2.68809	1.42461	1.078	1.92691	2.49252	2.50582	1.53282	2.39605	5.20843	1.95524	1.11534	4.54694	3.74488	4.95783	1.21175	5.03411	3.24677	3.2179	1.10947	1.97613	3.74815	2.01708	1.04021	2.66308	1.20698	2.00026	1.2851	3.5173	1.88773	4.58897	1.33784	1.93602	0.736483	3.68853	1.30122	1.8194	4.81622	1.41904	1.85599	1.96671	4.54679	1.19759
6	Pre-ICI	Responder	2.72612	2.00127	1.85366	2.65326	2.23602	3.35402	2.72053	1.078	1.92691	1.99126	3.11108	2.76865	2.01272	4.66685	1.32975	1.11534	4.93985	2.76173	4.31661	2.816	4.67404	2.95453	1.07598	1.94599	2.81542	2.38296	1.37787	1.04021	1.22224	1.89498	2.00026	2.98634	3.34099	1.00291	4.92008	1.33784	2.35429	0.736483	1.90306	1.30122	3.17292	1.97544	2.10102	1.27749	3.66655	4.24054	1.19759
6	Pre-ICI	Responder	1.52827	2.00127	2.40107	1.35589	1.75195	2.25231	1.99518	0.675057	1.59307	0.826584	3.81435	2.57127	2.27924	4.46567	1.95524	2.16226	4.79948	4.32418	4.19175	1.50655	4.88504	2.84229	0.593092	2.612	3.34257	4.15556	1.08128	1.37475	0.917283	1.47443	3.43367	1.53321	3.67439	1.88773	3.90309	2.61952	3.02082	1.84115	3.40665	0.751875	2.84577	1.97544	2.10102	1.01832	2.7737	4.92253	1.49508
6	Pre-ICI	Responder	2.72612	2.00127	3.10727	2.65326	1.75195	2.68809	1.99518	1.86966	2.62266	1.99126	2.83996	2.07059	2.01272	4.66685	1.95524	2.66082	4.46964	4.32418	2.91371	3.34946	3.46656	2.58765	2.9079	1.94599	3.72781	1.83667	2.01708	1.87446	1.87447	1.89498	3.82859	1.92937	2.28225	1.88773	3.82097	3.7421	3.1658	2.89077	2.59176	2.26471	1.8194	1.97544	2.10102	1.85599	3.05372	3.85128	2.81161
6	Pre-ICI	Responder	1.38836	1.86492	1.70345	1.96057	1.1487	3.10514	2.35131	2.03401	3.03187	1.80896	3.50962	1.62304	2.98102	3.95258	2.09341	1.2415	4.93163	3.48523	4.12501	2.11822	4.27242	2.17608	1.76264	1.75217	4.40823	2.77827	1.86144	2.33535	2.0171	2.30109	2.16567	1.3967	3.83519	1.68519	4.11485	1.50478	2.50207	1.60184	3.21681	1.48482	3.36817	1.83511	2.7222	1.98611	3.5934	3.85128	2.38401
6	Post-ICI	Responder	2.72612	1.66042	2.61255	1.35589	2.59784	3.52168	3.56073	1.39263	2.95044	1.52339	2.37471	1.73518	2.27924	2.15752	2.2592	1.39419	3.19335	3.48523	2.91371	1.50655	1.59137	4.23078	1.43714	1.44508	1.53576	2.2228	1.62376	2.78385	2.18768	1.47443	2.36031	2.23985	3.21022	1.36151	3.73388	2.61952	4.44915	1.20481	2.91721	2.67047	2.24768	1.62385	4.35407	1.49712	1.28915	3.08278	1.49508
6	Post-ICI	Responder	1.52827	1.66042	1.47523	1.35589	2.09199	1.62495	2.27942	1.39263	2.19783	1.52339	1.68374	2.76865	2.27924	3.95258	2.72382	2.16226	2.09392	3.04513	2.08109	1.50655	2.97049	2.84229	2.35235	2.31709	2.81542	1.30784	2.79603	1.37475	1.47384	1.47443	1.51934	1.53321	3.46089	2.27248	2.32955	1.701	3.29752	2.89077	2.91721	1.69812	1.20757	1.62385	3.27456	1.49712	2.42591	2.69726	1.49508
6	Post-ICI	Responder	2.2481	2.27678	2.15318	1.35589	1.30621	1.62495	1.64085	1.39263	2.19783	1.52339	1.68374	1.73518	3.02315	2.73676	2.2592	3.32473	2.91097	2.4087	2.55665	2.305	2.63919	3.82109	2.35235	2.31709	2.31305	1.30784	1.62376	2.78385	1.47384	1.47443	2.36031	1.53321	3.46089	1.36151	1.75309	1.701	3.72946	1.20481	2.17083	1.69812	2.84577	1.62385	4.01267	1.49712	1.28915	2.16958	2.29858
6	Post-ICI	Responder	4.15492	2.00127	1.85366	1.80421	1.75195	1.97247	3.20095	2.753	2.62266	2.86381	2.0702	2.76865	2.01272	3.606	1.95524	1.82875	3.3162	4.32418	2.33838	1.96032	1.93261	3.24677	2.9079	1.94599	1.97613	1.83667	2.01708	1.87446	1.87447	1.89498	3.82859	3.21669	4.17281	3.39046	2.06992	2.23215	1.93602	1.84115	2.59176	2.26471	3.43942	1.97544	2.10102	1.85599	1.96671	3.08278	1.95206
6	Post-ICI	Responder	2.72612	1.45411	1.85366	1.06567	1.01814	2.3742	3.39203	1.86966	1.92691	1.99126	3.53616	3.23708	1.48915	4.23181	1.32975	1.11534	6.37738	3.48523	5.86637	1.96032	5.79916	2.58765	3.2179	1.10947	2.45597	3.55985	1.37787	3.08695	2.322	1.89498	2.88811	1.2851	3.67439	2.43216	5.61182	2.23215	4.36155	0.736483	2.59176	1.30122	1.8194	1.40963	1.41904	1.85599	1.96671	5.64946	1.19759
6	Post-ICI	Responder	2.17546	2.00127	2.28244	1.48169	1.75195	2.3742	2.98065	0.421624	3.09006	1.65533	2.0702	3.02179	2.9486	3.39549	1.95524	2.08583	2.91097	3.62089	4.27104	2.22624	3.87509	2.58765	2.51254	2.23288	1.97613	2.38296	1.73259	1.04021	2.322	1.20698	3.04502	1.92937	3.59798	2.18548	2.59962	1.33784	2.81636	3.22242	2.28812	0.371595	2.15193	2.5475	0.899988	1.59554	3.39243	3.31651	1.19759
6	Post-ICI	Responder	2.45865	1.80656	1.07941	2.37057	0.812895	1.77415	1.79318	0.849951	2.38302	0.99546	4.15527	3.92409	1.82544	4.77534	1.16398	2.66082	6.04572	4.19099	5.90865	1.70548	6.33145	2.74576	3.37625	0.862824	3.58581	3.24656	1.79416	2.10792	1.0471	1.6576	2.22687	3.29943	4.72606	1.59547	5.44089	1.06598	3.76631	1.49376	1.71476	0.997212	2.09128	1.26396	1.23319	1.12763	2.71052	5.16551	0.984349
6	Post-ICI	Responder	2.13005	1.80656	1.63869	0.858613	1.50131	1.77415	4.88317	1.60271	2.38302	0.99546	3.06078	3.15478	3.08013	4.28171	1.16398	0.917852	5.38092	4.19099	5.46639	1.00081	5.93619	3.61792	1.67246	3.10434	2.53538	2.0805	1.20732	2.10792	1.0471	2.93903	2.88811	2.12355	4.60635	2.13065	5.06627	1.06598	3.39487	1.49376	1.71476	0.997212	2.09128	2.15147	1.23319	1.12763	2.71052	4.9035	0.984349
6	Post-ICI	Responder	1.27373	1.45411	1.24083	1.06567	2.23602	1.41375	1.42461	1.078	1.92691	1.21665	4.35632	3.59011	2.39605	4.66685	1.95524	1.82875	6.26748	3.74488	6.14424	1.21175	5.79916	4.1855	1.07598	2.47207	2.81542	3.34322	1.37787	1.04021	1.22224	2.35891	3.43367	2.98634	4.8366	1.00291	5.49751	2.23215	4.60985	2.45939	3.05599	1.30122	4.03015	1.40963	1.41904	1.27749	3.39243	4.12209	1.95206
6	Post-ICI	Responder	1.52827	1.66042	2.40107	0.701974	0.657813	1.62495	2.27942	1.86966	2.19783	1.99126	4.80136	4.92323	1.68555	4.53589	1.04184	1.39419	6.34888	5.05661	6.28079	1.50655	5.94752	3.41316	2.35235	1.44508	3.34257	3.34322	1.62376	1.87446	0.917283	0.878387	2.00026	3.06728	5.04282	0.524612	5.28421	2.23215	3.98532	2.28122	2.91721	1.69812	3.43942	2.25792	2.10102	1.01832	3.28812	6.37463	0.822386
6	Post-ICI	Responder	1.93262	2.00127	1.85366	1.80421	1.75195	1.97247	2.72053	1.86966	2.62266	2.86381	2.0702	2.76865	2.01272	3.606	1.95524	1.82875	5.29389	5.05661	4.89914	1.96032	2.63919	2.58765	1.96613	3.41068	1.97613	1.83667	2.01708	1.87446	1.87447	3.22678	2.00026	1.92937	2.90664	1.88773	5.4573	2.23215	2.67816	1.84115	2.59176	2.26471	1.8194	1.97544	2.91116	1.85599	1.96671	4.35001	1.95206
6	Post-ICI	Responder	1.93262	3.17921	1.85366	1.80421	1.75195	1.97247	1.99518	1.86966	2.62266	1.99126	2.0702	2.07059	2.01272	3.606	1.95524	1.82875	4.62031	2.76173	4.12501	1.96032	1.93261	2.58765	1.96613	2.85674	1.97613	1.83667	2.01708	1.87446	1.87447	1.89498	2.00026	1.92937	3.34099	1.88773	5.28421	2.23215	3.52959	1.84115	3.40665	2.26471	2.84577	1.97544	4.10589	1.85599	1.96671	2.45741	1.95206
6	Post-ICI	Responder	2.13005	1.80656	1.07941	2.01866	0.812895	1.27039	2.17235	0.849951	1.736	2.21305	4.5692	4.1951	1.35705	4.54954	1.16398	0.917852	6.33442	3.69656	5.97835	1.00081	5.91328	3.0179	0.805992	2.17989	1.72831	3.74815	1.20732	2.78385	1.64765	1.6576	3.13158	3.12891	5.25009	0.735302	5.30249	2.4768	3.08057	3.16191	2.35418	0.997212	3.70534	2.6969	1.23319	1.12763	1.59922	4.95985	1.69554
6	Post-ICI	Responder	1.52827	1.66042	1.85366	0.701974	2.79681	1.62495	2.89905	2.22755	2.19783	2.86381	4.08989	3.7851	2.01272	3.14892	1.04184	1.39419	5.91575	3.96485	5.58534	0.840836	5.8703	3.41316	0.593092	2.85674	3.01332	3.49119	1.08128	2.78385	1.47384	1.47443	2.36031	1.92937	4.79157	2.27248	5.22158	2.23215	3.72946	0.0386556	3.40665	0.751875	1.20757	1.62385	1.68381	1.01832	3.82407	5.64946	2.29858
6	Post-ICI	Responder	2.2481	1.66042	1.47523	1.35589	1.30621	1.62495	1.64085	1.39263	2.19783	1.52339	3.91216	3.7851	1.68555	3.73101	1.56965	1.39419	5.97289	3.48523	5.7044	1.50655	5.58628	2.27822	1.43714	1.44508	3.72781	3.49119	1.62376	1.37475	1.47384	1.47443	1.51934	2.23985	3.46089	3.53823	4.19155	3.17626	4.20257	2.89077	4.06237	1.69812	2.84577	1.62385	1.68381	1.49712	1.28915	5.01407	1.49508
7	Pre-ICI	Responder	1.18024	1.09532	0.914844	2.19123	1.16589	1.41049	3.03376	1.3251	2.89489	1.32805	1.55113	3.10021	0.39146	3.45643	0.974649	2.2038	2.95868	3.88728	4.0335	1.30132	5.03519	2.35588	3.11873	1.35344	2.23935	1.83577	2.25826	1.35822	0.854399	1.22976	1.26372	0.983193	1.12549	1.07298	1.80031	2.15751	2.46084	2.91375	3.79662	1.32737	1.647	0.671874	1.16144	-0.103675	2.96692	2.72461	2.72633
7	Pre-ICI	Responder	2.78093	1.09532	0.914844	2.77689	1.16589	1.41049	1.27527	2.25019	1.36464	2.32051	2.51536	1.55983	0.39146	4.84489	0.974649	1.19154	3.90726	2.87432	4.55443	1.30132	2.19872	3.82915	2.4985	1.35344	2.23935	1.83577	1.26556	2.14167	2.11446	1.22976	3.53064	2.12657	1.12549	2.17769	4.08095	2.15751	3.53803	2.61656	0.993985	1.32737	2.20535	0.671874	2.90974	-0.103675	2.71277	4.14461	1.17057
7	Pre-ICI	Responder	0.757273	0.454312	1.79494	1.7755	3.42158	3.12939	2.59121	2.41155	0.976202	1.90799	1.15945	1.16658	1.5421	4.07874	0.4243	0.768276	2.7804	2.9918	4.31735	0.978939	3.83635	3.97533	1.1611	1.099	1.82036	2.51998	3.42412	1.80248	2.31059	0.846059	1.82602	0.46399	3.27408	2.79593	3.35095	2.26213	2.64828	1.57357	2.51395	2.01853	1.95302	1.61742	0.657236	2.49299	1.89309	3.07998	0.769914
7	Pre-ICI	Responder	2.19205	1.09532	2.33761	2.19123	3.24868	3.12939	2.40733	1.3251	3.30294	2.32051	1.55113	3.10021	0.39146	3.00307	0.974649	2.2038	2.95868	2.87432	4.758	1.30132	3.54109	3.02687	1.38719	1.35344	2.23935	3.13229	3.2546	1.35822	2.11446	2.18145	2.22959	0.983193	2.93177	3.22733	2.77465	1.64115	2.46084	2.24184	0.993985	2.48386	1.647	0.671874	1.16144	-0.103675	2.01078	2.72461	1.17057
7	Pre-ICI	Responder	2.78093	3.68563	1.79494	1.7755	1.78823	2.06398	1.9496	3.37675	3.88089	2.90295	3.66503	2.12267	2.94739	3.63891	1.68331	1.78469	4.96674	3.29585	4.6598	1.78726	4.08134	2.73004	1.75468	1.75767	1.82036	2.14928	1.84566	1.80248	2.77665	1.78269	1.82602	2.75632	2.93177	2.79593	2.36822	1.92231	1.99195	4.64798	2.98985	3.11743	2.6069	2.90565	1.83039	1.49066	2.22078	3.80679	1.741
7	Pre-ICI	Responder	1.77309	3.0476	3.03982	1.7755	1.78823	3.12939	1.9496	1.86056	3.47053	1.90799	2.11235	2.12267	1.5421	3.63891	1.68331	1.78469	3.90726	2.60607	5.16834	1.78726	5.03519	3.48307	3.35104	3.43539	1.82036	2.14928	1.84566	1.80248	2.77665	3.32381	1.82602	3.37039	4.58356	2.79593	3.35095	1.92231	3.09772	2.01027	2.98985	2.01853	1.95302	1.61742	1.83039	3.07873	3.07897	4.64798	1.741
7	Pre-ICI	Responder	1.77309	1.8756	1.79494	1.7755	1.78823	3.12939	1.9496	1.86056	1.92251	3.48623	2.11235	2.12267	2.94739	4.68806	1.68331	1.78469	3.90726	2.60607	4.31735	1.78726	4.47348	3.48307	1.75468	1.75767	1.82036	2.81463	2.84078	1.80248	1.61784	1.78269	1.82602	1.6653	3.55053	2.79593	3.93011	1.92231	3.09772	2.01027	1.79898	2.01853	1.95302	1.61742	2.90974	1.49066	2.22078	3.80679	1.741
7	Pre-ICI	Responder	2.78093	1.09532	0.914844	3.19227	2.22161	2.51209	2.40733	1.3251	3.30294	3.31673	2.51536	1.55983	0.39146	4.31162	0.974649	2.2038	4.21868	3.62166	3.2101	3.06812	4.68596	3.48307	1.38719	2.07307	2.82825	2.40667	1.26556	3.77167	0.854399	1.22976	3.53064	0.983193	1.12549	1.07298	3.76164	2.15751	3.09772	1.73428	3.79662	1.32737	2.20535	3.38457	1.16144	-0.103675	2.01078	3.36488	1.17057
7	Pre-ICI	Responder	1.77309	0.454312	0.128358	0.772718	0.712472	0.92351	3.03376	1.86056	3.88089	2.90295	2.11235	1.16658	2.40949	3.63891	1.68331	0.768276	4.692	2.60607	3.2101	0.978939	2.66748	4.34168	1.75468	2.20819	0.804455	2.14928	0.855366	1.07137	1.61784	0.846059	0.871	1.6653	2.93177	1.72859	4.66242	1.47694	2.64828	2.84499	1.79898	0.797704	1.46561	-0.225014	0.657236	1.49066	2.48764	3.07998	0.769914
7	Pre-ICI	Responder	1.77309	1.8756	1.79494	2.77689	1.78823	2.06398	4.40392	1.86056	4.46115	1.90799	3.08821	4.08885	2.94739	4.68806	1.68331	1.78469	4.35234	3.76058	4.31735	1.78726	5.03519	3.48307	1.75468	1.75767	1.82036	2.14928	1.84566	3.17558	1.61784	1.78269	2.80299	1.6653	3.55053	1.72859	3.35095	2.53698	1.99195	3.04215	3.63321	2.01853	2.6069	1.61742	1.83039	3.07873	2.22078	3.07998	1.741
7	Pre-ICI	Responder	3.3685	3.0476	1.79494	1.7755	1.78823	4.16102	1.9496	1.86056	2.89489	1.90799	2.11235	2.12267	3.64557	4.41533	3.41826	1.78469	4.35234	3.29585	4.6598	1.78726	2.66748	4.87626	1.75468	3.73304	1.82036	2.14928	1.84566	1.80248	1.61784	1.78269	1.82602	1.6653	4.31398	1.72859	4.66242	2.53698	4.14784	2.61656	1.79898	2.01853	1.95302	1.61742	3.94784	1.49066	5.20418	3.80679	2.72633
7	Pre-ICI	Responder	0.757273	2.57748	2.54768	0.772718	1.78823	2.69288	1.9496	0.957929	2.48912	1.90799	2.68126	2.12267	1.5421	3.00307	0.4243	0.768276	4.1469	2.60607	3.2101	0.978939	1.89121	3.48307	1.75468	1.099	1.82036	1.64911	0.855366	1.07137	0.235646	2.3459	3.38019	3.09578	3.55053	0.583663	1.40214	2.53698	2.64828	2.01027	0.31921	0.797704	1.95302	2.40079	2.46874	NA	2.90746	2.5076	2.72633
7	Pre-ICI	Responder	2.78093	2.3792	2.33761	2.19123	1.16589	2.51209	3.03376	2.80929	3.30294	2.90295	1.55113	1.55983	3.44816	2.33824	0.974649	2.2038	4.21868	2.87432	2.50927	3.37308	4.47348	3.02687	1.38719	1.35344	1.22747	2.40667	1.26556	1.35822	0.854399	2.18145	1.26372	0.983193	1.12549	1.07298	2.77465	2.15751	2.46084	1.73428	2.31261	2.48386	1.647	2.18376	3.34396	3.60972	2.01078	3.80679	1.17057
7	Pre-ICI	Responder	2.19205	1.09532	2.33761	1.18915	2.22161	1.41049	1.27527	1.3251	4.10127	1.32805	4.29662	2.52652	4.35876	4.31162	0.974649	1.19154	5.33299	4.11151	4.0335	1.30132	3.54109	3.48307	1.38719	2.90939	1.22747	2.81463	2.25826	2.14167	2.77665	1.22976	2.80299	2.12657	2.29458	2.17769	4.56339	2.83714	1.29283	1.73428	4.07658	1.32737	1.647	2.18376	1.16144	-0.103675	2.40406	3.36488	1.17057
7	Pre-ICI	Responder	2.78093	1.8756	1.79494	2.77689	1.78823	2.06398	1.9496	1.86056	1.92251	2.90295	3.08821	2.12267	1.5421	1.83867	1.68331	2.79282	3.26026	3.29585	4.6598	3.22864	2.66748	5.08393	3.88331	1.75767	1.82036	2.14928	1.84566	1.80248	1.61784	3.73327	1.82602	3.37039	2.93177	1.72859	2.36822	4.58042	1.99195	2.61656	2.98985	2.01853	1.95302	1.61742	1.83039	1.49066	2.22078	3.07998	1.741
7	Post-ICI	Responder	2.19205	2.3792	2.33761	2.19123	1.16589	2.51209	3.46909	1.3251	2.32381	1.32805	3.08821	1.55983	2.17397	3.00307	2.15644	2.79282	4.21868	3.62166	3.67976	1.30132	2.19872	2.35588	1.38719	2.551	2.23935	2.40667	1.26556	2.64657	0.854399	1.22976	2.22959	2.12657	3.37223	2.17769	2.77465	2.53698	3.87492	2.24184	2.31261	3.11743	2.6069	2.18376	1.16144	2.22949	2.01078	4.64798	3.13767
7	Post-ICI	Responder	1.54807	3.0476	2.46137	2.55427	-0.216552	3.12939	2.51525	2.04056	1.15561	3.09496	2.86986	2.62381	3.18354	3.96614	2.55647	2.56908	3.75003	3.44457	3.94096	1.95405	3.34055	3.48307	1.88741	2.15182	1.59533	2.4725	2.84078	1.9577	1.33837	2.53305	2.01294	0.709658	3.75151	1.48303	3.35095	2.21822	2.21177	2.61656	2.73735	2.59325	2.7498	3.13059	0.895155	NA	2.93324	3.20902	0.00486994
7	Post-ICI	Responder	3.6324	1.45931	2.66046	2.039	2.06352	2.34915	3.03376	0.682328	3.37233	2.90295	1.80234	3.57915	3.94445	3.53222	2.44766	2.05044	4.27364	2.77293	4.15382	0.744076	3.78194	3.48307	2.245	0.921569	3.09259	2.81463	0.538267	1.55262	1.93577	2.43627	2.08142	1.95932	2.93177	2.45746	3.61109	2.06797	2.75007	2.61656	2.62252	3.11743	2.10965	2.51688	2.56838	1.97742	2.33351	3.55816	1.99916
7	Post-ICI	Responder	2.19205	1.09532	0.914844	0.184968	1.78823	1.41049	2.75428	0.464179	0.443006	2.32051	3.8154	2.52652	2.17397	4.51209	2.79724	0.166715	5.12456	5.31036	4.55443	2.15011	4.47348	3.82915	2.0473	1.75767	4.33583	2.40667	1.26556	1.35822	1.61784	1.22976	1.26372	0.983193	4.10146	3.02769	4.75509	2.15751	3.87492	2.61656	3.94338	3.35342	4.82236	0.671874	1.16144	2.22949	2.96692	3.60269	2.72633
7	Post-ICI	Responder	1.54807	2.11321	0.518649	1.55264	2.59627	3.12939	2.79767	1.65486	2.1083	0.125586	2.61248	3.29002	1.84723	4.61526	2.79724	2.56908	4.29657	3.70267	4.31735	1.95405	3.54109	3.64165	2.12106	2.551	3.34518	2.26526	1.04559	1.9577	0.533741	2.2777	2.99273	2.51915	3.75151	-0.472671	3.13145	2.02783	2.57091	2.11409	3.39162	1.0488	2.27002	2.31174	3.71917	1.85426	3.12445	3.63368	0.955385
7	Post-ICI	Responder	1.18024	2.3792	3.29404	2.19123	2.82467	2.85351	2.75428	3.02421	1.92251	3.31673	2.51536	3.10021	2.6119	4.98633	2.15644	0.166715	4.692	4.95287	3.46396	2.15011	3.54109	3.27293	3.11873	2.07307	3.05177	2.81463	1.26556	2.41609	0.854399	2.49351	0.329661	1.6653	2.93177	2.79593	3.09139	1.92231	3.53803	2.24184	4.31095	2.01853	2.92067	2.90565	2.90974	2.22949	2.22078	2.72461	0.213296
7	Post-ICI	Responder	1.18024	3.0476	0.914844	1.7755	1.78823	2.06398	1.9496	0.464179	0.443006	3.48623	2.51536	2.12267	2.17397	3.80088	2.51213	2.2038	4.07136	4.21179	3.86744	1.30132	3.30423	3.48307	1.38719	1.75767	2.56364	2.81463	1.84566	0.712959	0.854399	1.78269	2.54459	2.99126	3.16875	1.07298	1.80031	1.92231	1.29283	1.3927	3.44891	2.48386	2.6069	2.18376	1.83039	NA	2.22078	3.98557	0.213296
7	Post-ICI	Responder	-0.274884	2.26881	0.128358	2.36139	0.712472	0.92351	3.21274	1.86056	2.48912	1.90799	3.40526	2.43566	2.04002	4.07874	2.0519	0.768276	4.44504	4.83203	4.10986	1.43898	3.96404	3.48307	2.76324	2.00044	1.40004	2.81463	2.42737	2.2854	2.31059	1.78269	2.61365	2.31158	3.98218	1.72859	4.0447	2.53698	2.89043	2.18734	2.98985	1.53357	2.6069	2.06163	2.70603	2.07717	2.48764	4.06728	0.769914
7	Post-ICI	Responder	2.78093	1.65927	1.99935	1.18915	0.522968	3.12939	1.27527	0.811354	2.32381	1.73933	3.37328	2.93311	1.25017	2.81359	1.48344	1.61272	4.55081	5.04636	4.31735	1.91862	3.80638	3.48307	1.64227	0.539513	2.82825	2.40667	2.47961	2.14167	2.37046	2.3968	1.26372	1.83598	2.74897	2.17769	4.08095	2.64412	2.16573	1.51577	3.15962	-1.142	2.82347	2.90565	2.28565	-0.103675	3.04258	3.9284	1.89008
7	Post-ICI	Responder	2.19205	1.09532	0.914844	1.18915	1.16589	3.12939	2.40733	1.3251	2.32381	3.31673	3.8154	3.50958	0.39146	3.00307	2.15644	1.19154	4.47467	4.47654	4.0335	1.30132	3.54109	5.01797	2.0473	2.07307	1.22747	1.83577	1.26556	1.35822	0.854399	1.22976	3.21221	3.19324	4.58356	1.07298	1.80031	2.15751	1.29283	1.73428	3.44891	1.32737	2.6069	2.90565	2.90974	3.997	2.96692	3.36488	1.17057
7	Post-ICI	Responder	2.51633	1.09532	2.33761	1.7755	1.16589	2.51209	3.26778	1.3251	3.1133	3.12462	2.83003	3.10021	1.5421	3.63891	2.79724	1.78469	4.88084	4.39357	3.67976	2.4398	3.74449	4.10806	2.0473	2.07307	3.05177	4.60669	1.26556	1.35822	-0.870751	2.49351	0.329661	2.47554	3.7092	2.51968	3.09139	2.53698	2.46084	1.73428	0.993985	2.48386	1.95302	-3.08274	2.28565	2.71571	2.96692	3.36488	1.741
7	Post-ICI	Responder	2.97455	1.59099	0.518649	-0.0388199	1.99008	3.66303	2.16375	1.65486	2.1083	0.125586	2.86986	3.74403	-0.226934	3.844	1.42085	1.55957	4.1781	3.92153	3.94096	2.85972	2.03109	3.91449	2.4985	2.551	2.60455	2.02316	2.03709	1.20134	1.85185	1.96722	0.128595	1.88125	3.4768	2.56253	2.87245	2.53698	3.09772	1.33656	2.73735	-0.421032	2.0666	1.8877	3.83803	3.33052	2.30219	3.63368	2.72633
7	Post-ICI	Responder	1.9677	2.79793	1.48072	-0.0388199	-0.216552	2.27326	2.51525	2.04056	2.89489	2.6814	3.44536	3.29002	1.84723	3.96614	1.90529	3.15719	4.40604	4.19788	3.78998	1.95405	3.71713	2.58139	1.88741	1.59807	1.59533	2.02316	2.35731	1.9577	1.33837	1.57106	2.58446	2.51915	3.13719	1.48303	3.54142	2.02783	3.09772	2.30171	1.50691	-0.421032	2.6069	2.31174	2.3931	NA	2.82721	3.80679	2.24679
7	Post-ICI	Responder	1.77309	1.8756	-1.73345	2.51358	1.16589	3.12939	3.03376	0.464179	3.1133	1.90799	3.66503	2.8417	0.39146	4.76861	3.0352	1.19154	4.47467	5.06435	4.55443	1.78726	3.92272	3.97533	2.0473	2.07307	3.41583	2.98218	2.25826	2.41609	2.11446	2.49351	2.22959	1.6653	3.16875	-0.162424	3.57086	1.92231	3.09772	1.3927	4.60363	2.01853	2.6069	2.18376	2.28565	2.22949	2.84543	3.98557	1.17057
7	Post-ICI	Responder	1.77309	2.3792	2.33761	0.184968	0.0475473	2.51209	2.40733	1.3251	3.30294	1.32805	3.66503	2.52652	2.6119	4.76861	2.15644	0.166715	4.58742	4.7676	4.84994	2.88748	4.22423	2.73004	2.29047	2.07307	3.24525	3.26824	2.57872	1.35822	3.02036	2.49351	3.38019	3.19324	3.55053	1.07298	4.34224	2.15751	2.81414	1.73428	2.98985	1.32737	2.6069	2.90565	2.63118	3.36852	2.84543	3.60269	1.741
7	Post-ICI	Responder	2.78093	0.454312	3.23456	0.772718	-0.452146	2.69288	2.82939	1.86056	3.47053	1.49631	3.40526	2.43566	0.775542	3.35574	2.97929	2.79282	4.25327	5.00969	4.93636	1.78726	3.16942	4.63359	1.97952	2.20819	1.82036	2.94208	1.84566	1.80248	2.0054	1.78269	2.61365	2.02433	2.93177	1.72859	3.51895	2.40609	1.99195	1.57357	2.51395	2.67017	1.46561	2.06163	2.70603	0.48598	2.22078	3.07998	2.3162
[truncated: 1,821 more columns]

## Sheet: SupplementaryTable_5
Supplementary Table 5. Antibodies used for multiplexed sequential immunofluoresence.
Antibody	Clone	Vendor	Catalogue #	Dilution
GFAP	EPR1034Y	Abcam	ab68428	1/2000
SOX2	EPR3131	Abcam	Ab92494	1/5000
CD31	EPR17259	Abcam	ab225883	1/1500
IL-6R	Polyclonal	ThermoFisher	PA5-102425	1/50
CD4	EPR6855	Abcam	ab133616	1/500
CD8	4B11	Leica	PA0183	undiluted
P2RY12	Polyclonal	Atlas Antibodies	HPA01458	1/1000
CD68	PG-M1	Dako Agilent	M0876	undiluted
CD163	EPR19518	Abcam	ab182422	1/600
CD20	L26	Dako Agilent	M0755	1/100
PD-1	EPR4877(2)	Abcam	Ab137132	1/400
PD-L1	IHC411	GenomeMe	IHC411-1	1/100
TGF-b	Polyclonal	Abcam	Ab92486	1/100
GranzymeB	2C5	Santa Cruz	Sc-8022	1/500
INF-g	IFNG/466	Abcam	Ab218426	1/200
p-STAT3	D3A7 XP	Cell Signaling	9145S	1/250
TIM-3	EPR22241	Abcam	Ab241332	1/100
p-ERK1/2	D13.14.4E	Cell Signaling	4370	1/700
LAG-3	L4-PL33 (17B4)	Novus Bio	NBP1-97657	1/500
CTLA-4	CAL49	Abcam	Ab237712	1/100
CD11c	EP1347Y	Abcam	Ab52632	1/300
PTPRZ1	Polyclonal	Atlas Antibodies	HPA015103	1/700

## Sheet: SupplementaryTable_6
Supplementary Table 6. Antibodies and concentrations used for human glioblastoma and mouse glioblastoma allograft mass cytometry time-of-flight-analyses.
Human panel
Channel	Metal	Protein	Concentration (ug/ml) or dilution	Clone	Vendor	Catalogue_number
89	Y	CD45	0.75	HI30	Biolegend	304002
111	Cd	CD62L	6	DREG-56	biolegend	304802
112	Cd	iNOS	6	CXNFT	Thermo Fisher	25-5920-80
113	Ln	CD235ab	1.5	HIR2	Thermo Fisher	14-9987-82
114	Cd	CD39	0.75	A1	Biolegend	328202
115	Ln	Clec9a	6	8F9	Biolegend	353802
139	La	CD21	3	Bu32	Biolegend	354902
140	Ce	CD15	0.1875	SE5A5	Biolegend	323002
141	Pr	CD49d	1:100	9F10	Fluidigm	3141004B
142	Nd	CD19	0.1875	HIB19	Biolegend	302202
143	Nd	CD123	1:100	6H6	Fluidigm	3143014B
144	Nd	CD11b	1:100	ICRF44	Fluidigm	3144001B
145	Nd	CD4	1:100	GHI/61	Fluidigm	3145010B
146	Nd	CD8a	1:1600	RPAT8	Fluidigm	3146001B
147	Sm	CD11c	1:200	Bu15	Fluidigm	3147008B
148	Nd	CD14	1:1600	RMO52	Fluidigm	3148010B
149	Sm	CD1c(BDCA1)	3	L161	Biolegend	331502
150	Nd	FceRI	0.75	AER-37 (CRA-1)	Biolegend	334602
151	Eu	CD103	1:200	Ber-ACT8	Fluidigm	3151011B
152	Sm	TCRgd	0.75	5A6.E9	ATCC hybridoma/inhouse	HB-9772
153	Eu	CD45RA	1:100	HI100	Fluidigm	3153001B
154	Sm	CD3	1:100	UCHT1	Fluidigm	3154003B
155	Gd	CD64	6	10.1	Biolegend	305002
156	Gd	CD86	1:100	IT2.2	Fluidigm	3156008B
157	Gd	CD206 (MR)	3	15-2	Biolegend	321102
158	Gd	CD27	1:100	L128	Fluidigm	3158010B
159	Tb	FoxP3	1:100	PCH101	Fluidigm	3159039A
160	Gd	T-bet	0.75	4B10	Thermo Fisher	14-5825-82
161	Dy	CD80	1:100	2D10.4	Fluidigm	3161023B
162	Dy	FoxP3	1:100	PCH101	Fluidigm	3162011A
163	Dy	CD33	1:100	WM53	Fluidigm	3163023B
164	Dy	CD45RO	1:200	UCHL1	Fluidigm	3164007B
165	Ho	CD16	1:100	3G8	Biolegend	3165001B
166	Er	CD141 (BDCA3)	1:100	M80	Fluidigm	3166017B
167	Er	CCR7 (CD197)	1:100	G043H7	Fluidigm	3167009A
168	Er	Ki67	1.5	SolA15	Biolegend	350502
169	Tm	Tim-3	1:100	F38-2E2	Fluidigm	3169028B
170	Er	HLA-DR	1:100	L243	Fluidigm	3170013B
171	Yb	Granzyme B	1:100	GB11	Fluidigm	3171002B
172	Yb	CD163	6	GHI/61	Thermo Fisher	14-1639-82
173	Yb	ICOS	0.75	C398.4A	Biolegend	313502
174	Yb	PD-1 (CD279)	1:100	EH12.2H7	Fluidigm	3174020B
175	Lu	anti-rabbit/TMEM119	1:100	polyclonal	Sigma	3175002G/HPA 052650
176	Yb	CD56	1:100	NCAM16.2	Fluidigm	3176008B
209	Bi	PD-L1	1:100	MIH1	Fluidigm	3209014B
Mouse panel
Channel	Metal	Protein	Concentration (ug/ml) or dilution	Clone	Vendor	Catalogue_number
89	Y	CD45	3	30-F11	Biolegend	103102
111	Cd	CD3	6	17A2	Biolegend	100202
112	Cd	CD64	6	X54--5/7.1	Biolegend	139302
113	In	Ter119	3	TER-119	Biolegend	116202
114	Cd	CD8	3	53-6.7	Biolegend	100702
115	In	CD49d	6	R1-2	Biolegend	103629
116	Cd	CD4	1.5	RM-5	Biolegend	100506
139	La	Ly6G	0.375	1A8	Biolegend	127626
140	Ce	KLRG1	1.5	2F1	BD biosciences	562190
141	Pr	granzyme B	0.1875	QA16A02	Biolegend	372202
142	Nd	CD49b	0.75	HMa2	Biolegend	103501
143	Nd	CD11c	0.75	N418	Biolegend	117341
144	Nd	CD206	0.75	C068C2	Biolegend	141702
145	Nd	CD27	6	LG 3A10	Biolegend	124202
146	Nd	CD138	6	281-2	Biolegend	142502
147	Sm	PD-L1	3	10F.9G2	Biolegend	124302
148	Nd	ICOS	3	C398.4A	Biolegend	313502
149	Sm	SiglecF	1.5	E50-2440	BD biosciences	552125
150	Nd	PDCA-1	0.75	120G8.04	Novus Biologicals	DDX0390P-100
151	Eu	Ly6C	0.375	HK1.4	Biolegend	128002
152	Sm	Ki67	1.5	SolA15	Thermo Fisher	14-5698-82
153	Eu	CD11b	1.5	HK1.4	Biolegend	101202
154	Sm	cKit	1.5	2B8	Biolegend	105802
155	Gd	CD103	1.5	20000000	Biolegend	121402
156	Gd	CD80	0.1875	16-10A1	Biolegend	104702
157	Gd	CD83	1.5	Michel-19	Biolegend	121502
158	Gd	B220	1.5	RA3-6B2	Biolegend	103202
159	Tb	PD-1	0.375	29F.1A12	Biolegend	135202
160	Gd	NK1.1	1.5	PK136	Biolegend	108702
161	Dy	T-bet	6	4B10	Biolegend	644825
162	Dy	TCRgd	0.75	GL3	Biolegend	118101
163	Dy	CD62L	6	95218	R&D Systems	MAB5761
164	Dy	TCF1	1.5	2203	Cell Signaling	2203S
165	Ho	CD69	3	H1.2F3	Biolegend	104502
166	Er	FcER1a	3	2023-03-01	Biolegend	134321
167	Er	Foxp3	3	NRRF-30	Thermo Fisher	14-4771-80
168	Er	CD86	0.1875	GL-1	Biolegend	105002
169	Tm	F4/80	6	BM8	Biolegend	123143
170	Er	CD115	1.5	AFS98	Biolegend	135521
171	Yb	CD44	1:100	IM7	Fluidigm	3171003B
172	Yb	TIM3	6	RMT3-23	Biolegend	119702
173	Yb	CD19	0.375	6D5	Biolegend	115547
174	Yb	iNOS	0.75	CXNFT	Thermo Fisher	14-5920-82
175	Lu	TMEM119 (ab220249)	6	106-6	Abcam	ab220249
176	Yb	CD39	0.75	24DMS1	Thermo Fisher	14-0391-82
209	Bi	MHC II	0.1	M5/114.15.2	Biolegend	107602
